# Supplementary material for: Non-merohedrally twinned hexa­methyl­enetetra­mine–4-nitro­phenol–water (1/2/1), triclinic modification
Source: Acta Crystallogr Sect E Struct Rep Online. 2008 Oct 25;64(Pt 11):o2195. doi: 10.1107/S1600536808034442 (PMC2959611; doi:10.1107/S1600536808034442)
Supplement: Supplementary file 1 [file e-64-o2195-sup1.cif]

##############################################################################
###                                                                        ###
###        Electronic paper (Acta Crystallographica Section E)             ###
###                                                                        ###
##############################################################################
#                                                                            #
# This CIF contains the data in a paper accepted for publication in Acta     #
# Crystallographica Section E. It conforms to the requirements of Notes      #
# for Authors for Section E, and has been peer reviewed under the auspices   #
# of the IUCr Commission on Journals.                                        #
#                                                                            #
# Full details of the Crystallographic Information File format               #
# are given in the paper "The Crystallographic Information File (CIF):       #
# a New Standard Archive File for Crystallography" by S. R. Hall, F. H.      #
# Allen and I. D. Brown [Acta Cryst. (1991), A47, 655-685].                  #
#                                                                            #
# The current version of the core CIF dictionary is obtainable from          #
# ftp://ftp.iucr.org/pub/cif_core.dic. The current version number is 2.4.    #
#                                                                            #
# Software is freely available for graphical display of the structure(s) in  #
# this CIF.  For information consult the CIF home page http://www.iucr.org/  #
# cif/home.html                                                              #
#                                                                            #
# This file may be used for bona fide research purposes within the           #
# scientific community so long as proper attribution is given to the journal # 
# article from which it was obtained.                                        #
#                                                                            #
##############################################################################
                                             
data_global
_audit_creation_method     SHELXL-97
_journal_date_recd_electronic     2008-09-23
_journal_date_accepted     2008-10-21
_journal_name_full     'Acta Crystallographica, Section E'
_journal_year     2008
_journal_volume     64
_journal_issue     11
_journal_page_first     o2195
_journal_page_last     o2195
_journal_paper_category     QO
_journal_coeditor_code     LH2700
_publ_contact_author
;
     Dr. Seik Weng Ng
     Department of Chemistry
     University of Malaya
     50603 Kuala Lumpur
     Malaysia
;
_publ_contact_author_email     seikweng@um.edu.my
_publ_contact_author_fax     '03 7967 4193'
_publ_contact_author_phone     '03 7967 6778'
_publ_section_title
;
Nonmerohedrally twinned hexamethylenetetramine--4-nitrophenol--water (1/2/1)
;
loop_
    _publ_author_name
    _publ_author_address
    'Ng, Seik Weng'
;
     Department of Chemistry
     University of Malaya
     50603 Kuala Lumpur
     Malaysia
;
data_I
_audit_creation_method     SHELXL-97
_chemical_name_systematic
;
hexamethylenetetramine--4-nitrophenol--water (1/2/1)
;
_chemical_name_common     ?
_chemical_formula_moiety     'C6 H12 N4, 2C6 H5 N O3, H2 O'
_chemical_formula_sum     'C18 H24 N6 O7'
_chemical_formula_iupac     'C6 H12 N4, 2C6 H5 N O3, H2 O'
_chemical_formula_weight     436.43
_chemical_melting_point     ?
_symmetry_cell_setting     Triclinic
_symmetry_space_group_name_H-M     'P 1'
_symmetry_space_group_name_Hall     'P 1'
loop_
    _symmetry_equiv_pos_as_xyz
    'x, y, z'
_cell_length_a     6.93250(10)
_cell_length_b     11.6867(2)
_cell_length_c     25.0826(5)
_cell_angle_alpha     96.7280(10)
_cell_angle_beta     92.4490(10)
_cell_angle_gamma     89.9710(10)
_cell_volume     2016.29(6)
_cell_formula_units_Z     4
_cell_measurement_reflns_used     8939
_cell_measurement_theta_min     2.5
_cell_measurement_theta_max     28.4
_cell_measurement_temperature     100(2)
_exptl_crystal_description     Plate
_exptl_crystal_colour     Yellow
_exptl_crystal_size_max     0.29
_exptl_crystal_size_mid     0.18
_exptl_crystal_size_min     0.03
_exptl_crystal_density_diffrn     1.438
_exptl_crystal_density_meas     ?
_exptl_crystal_density_method     'not measured'
_exptl_crystal_F_000     920
_exptl_absorpt_coefficient_mu     0.112
_exptl_absorpt_correction_type     None
_exptl_absorpt_process_details     ?
_exptl_absorpt_correction_T_min     ?
_exptl_absorpt_correction_T_max     ?
_diffrn_ambient_temperature     100(2)
_diffrn_radiation_type     MoK\a
_diffrn_radiation_wavelength     0.71073
_diffrn_radiation_source     'fine-focus sealed tube'
_diffrn_radiation_monochromator     graphite
_diffrn_measurement_device_type     'Bruker SMART APEX'
_diffrn_measurement_method     \w
_diffrn_detector_area_resol_mean     ?
_diffrn_reflns_number     32727
_diffrn_reflns_av_R_equivalents     0.0449
_diffrn_reflns_av_sigmaI/netI     0.0484
_diffrn_reflns_theta_min     0.82
_diffrn_reflns_theta_max     27.50
_diffrn_reflns_theta_full     27.50
_diffrn_measured_fraction_theta_max     0.991
_diffrn_measured_fraction_theta_full     0.991
_diffrn_reflns_limit_h_min     -8
_diffrn_reflns_limit_h_max     8
_diffrn_reflns_limit_k_min     -15
_diffrn_reflns_limit_k_max     15
_diffrn_reflns_limit_l_min     -32
_diffrn_reflns_limit_l_max     32
_diffrn_standards_number     0
_diffrn_standards_interval_count     0
_diffrn_standards_interval_time     0
_diffrn_standards_decay_%     0
_reflns_number_total     9162
_reflns_number_gt     7405
_reflns_threshold_expression     I>2\s(I)
_refine_ls_structure_factor_coef     Fsqd
_refine_ls_matrix_type     full
_refine_ls_R_factor_all     0.0915
_refine_ls_R_factor_gt     0.0786
_refine_ls_wR_factor_gt     0.2160
_refine_ls_wR_factor_ref     0.2316
_refine_ls_goodness_of_fit_ref     1.060
_refine_ls_restrained_S_all     1.059
_refine_ls_number_reflns     9162
_refine_ls_number_parameters     1118
_refine_ls_number_restraints     27
_refine_ls_hydrogen_treatment     constr
_refine_ls_weighting_scheme     calc
_refine_ls_weighting_details
         'calc w=1/[\s^2^(Fo^2^)+(0.1474P)^2^+2.0674P] where P=(Fo^2^+2Fc^2^)/3'
_atom_sites_solution_hydrogens     geom
_atom_sites_solution_primary     direct
_atom_sites_solution_secondary     difmap
_refine_ls_shift/su_max     0.001
_refine_ls_shift/su_mean     0.001
_refine_diff_density_max     0.538
_refine_diff_density_min     -0.595
_refine_ls_extinction_method     none
_refine_ls_extinction_coef     ?
loop_
    _atom_type_symbol
    _atom_type_description
    _atom_type_scat_dispersion_real
    _atom_type_scat_dispersion_imag
    _atom_type_scat_source
    'C' 'C' 0.0033 0.0000
                         'International Tables Vol C Tables 4.2.6.8 and 6.1.1.4'
    'H' 'H' 0.0000 0.0000
                         'International Tables Vol C Tables 4.2.6.8 and 6.1.1.4'
    'N' 'N' 0.0061 0.0000
                         'International Tables Vol C Tables 4.2.6.8 and 6.1.1.4'
    'O' 'O' 0.0106 0.0000
                         'International Tables Vol C Tables 4.2.6.8 and 6.1.1.4'
_computing_data_collection     'APEX2 (Bruker, 2007)'
_computing_cell_refinement     'SAINT (Bruker, 2007)'
_computing_data_reduction     'SAINT (Bruker, 2007)'
_computing_structure_solution     'SHELXS97 (Sheldrick, 2008)'
_computing_structure_refinement     'SHELXL97 (Sheldrick, 2008)'
_computing_molecular_graphics     'X-SEED (Barbour, 2001)'
_computing_publication_material     'publCIF (Westrip, 2008)'
loop_
    _atom_site_type_symbol
    _atom_site_label
    _atom_site_fract_x
    _atom_site_fract_y
    _atom_site_fract_z
    _atom_site_U_iso_or_equiv
    _atom_site_adp_type
    _atom_site_calc_flag
    _atom_site_refinement_flags
    _atom_site_occupancy
    _atom_site_disorder_assembly
    _atom_site_disorder_group
    O O1 0.0000(8) 1.0000(4) 0.25000(18) 0.0288(11) Uani d . 1 . .
    H H1O 0.0238 0.9338 0.2349 0.043 Uiso d R 1 . .
    O O2 -0.0311(8) 1.1938(5) 0.4909(2) 0.0323(12) Uani d . 1 . .
    O O3 0.0203(9) 1.0152(5) 0.4999(2) 0.0368(13) Uani d . 1 . .
    O O4 0.1866(8) 0.5010(4) 0.24997(18) 0.0284(11) Uani d . 1 . .
    H H4O 0.1581 0.4350 0.2347 0.043 Uiso d R 1 . .
    O O5 0.2458(9) 0.5146(5) 0.5001(2) 0.0384(13) Uani d . 1 . .
    O O6 0.2985(8) 0.6929(5) 0.4906(2) 0.0366(13) Uani d . 1 . .
    O O7 0.7337(8) 0.5701(4) 0.53257(18) 0.0290(11) Uani d . 1 . .
    H H7O 0.7109 0.5113 0.5476 0.044 Uiso d R 1 . .
    O O8 0.7134(9) 0.4609(5) 0.2824(2) 0.0362(12) Uani d . 1 . .
    O O9 0.7653(8) 0.6442(5) 0.2920(2) 0.0334(12) Uani d . 1 . .
    O O10 0.5468(8) 1.0711(4) 0.53237(18) 0.0276(10) Uani d . 1 . .
    H H10O 0.5746 1.0122 0.5474 0.041 Uiso d R 1 . .
    O O11 0.4365(8) 1.1433(5) 0.2920(2) 0.0340(12) Uani d . 1 . .
    O O12 0.4867(9) 0.9602(5) 0.2824(2) 0.0380(13) Uani d . 1 . .
    O O13 -0.4576(7) 0.8156(4) -0.01168(18) 0.0230(10) Uani d . 1 . .
    H H13O -0.4352 0.7811 0.0155 0.034 Uiso d R 1 . .
    O O14 -0.3262(8) 0.6738(5) -0.25474(18) 0.0296(11) Uani d . 1 . .
    O O15 -0.2837(8) 0.5090(4) -0.2236(2) 0.0300(11) Uani d . 1 . .
    O O16 0.5311(7) 0.3152(4) -0.01184(17) 0.0203(9) Uani d . 1 . .
    H H16O 0.5524 0.2807 0.0154 0.031 Uiso d R 1 . .
    O O17 0.7228(8) 0.0100(4) -0.2232(2) 0.0300(11) Uani d . 1 . .
    O O18 0.6630(8) 0.1727(5) -0.25473(18) 0.0286(11) Uani d . 1 . .
    O O19 1.1932(7) 0.5177(4) 0.79411(17) 0.0216(9) Uani d . 1 . .
    H H19O 1.1672 0.4706 0.7668 0.032 Uiso d R 1 . .
    O O20 1.0140(8) 0.3173(4) 1.0065(2) 0.0314(11) Uani d . 1 . .
    O O21 1.0754(7) 0.4958(4) 1.03766(18) 0.0275(11) Uani d . 1 . .
    O O22 0.2051(7) 1.0164(4) 0.79460(17) 0.0211(9) Uani d . 1 . .
    H H22O 0.1847 0.9684 0.7673 0.032 Uiso d R 1 . .
    O O23 0.0583(8) 0.9965(4) 1.03681(18) 0.0280(11) Uani d . 1 . .
    O O24 0.0167(8) 0.8168(5) 1.0063(2) 0.0319(11) Uani d . 1 . .
    O O1W 0.0925(7) 0.7915(4) 0.2163(2) 0.0270(11) Uani d U 1 . .
    H H1W1 -0.0025 0.7766 0.1949 0.040 Uiso d R 1 . .
    H H1W2 0.1951 0.7732 0.2009 0.040 Uiso d R 1 . .
    O O2W 0.0751(7) 0.2933(4) 0.21581(19) 0.0262(10) Uani d U 1 . .
    H H2W1 0.1741 0.2618 0.2028 0.039 Uiso d R 1 . .
    H H2W2 -0.0222 0.2715 0.1960 0.039 Uiso d R 1 . .
    O O3W 0.6416(7) 0.3774(4) 0.5660(2) 0.0265(10) Uani d U 1 . .
    H H3W1 0.7385 0.3778 0.5872 0.040 Uiso d R 1 . .
    H H3W2 0.5411 0.3681 0.5826 0.040 Uiso d R 1 . .
    O O4W 0.6586(7) 0.8806(4) 0.56655(19) 0.0262(10) Uani d U 1 . .
    H H4W1 0.5582 0.8535 0.5776 0.039 Uiso d R 1 . .
    H H4W2 0.7536 0.8679 0.5869 0.039 Uiso d R 1 . .
    N N1 -0.2389(8) 0.6989(5) 0.1583(2) 0.0203(11) Uani d . 1 . .
    N N2 -0.4161(7) 0.6974(4) 0.07192(19) 0.0137(9) Uani d . 1 . .
    N N3 -0.4233(7) 0.5292(4) 0.1213(2) 0.0174(10) Uani d . 1 . .
    N N4 -0.5907(8) 0.7054(4) 0.1549(2) 0.0177(10) Uani d . 1 . .
    N N5 0.3858(8) 0.2002(4) 0.1548(2) 0.0186(10) Uani d . 1 . .
    N N6 0.5578(8) 0.1966(4) 0.07150(19) 0.0158(10) Uani d . 1 . .
    N N7 0.7398(7) 0.2066(4) 0.1580(2) 0.0168(10) Uani d . 1 . .
    N N8 0.5663(8) 0.0292(4) 0.1221(2) 0.0176(10) Uani d . 1 . .
    N N9 0.9764(9) 0.3147(5) 0.6242(2) 0.0215(11) Uani d . 1 . .
    N N10 1.1517(7) 0.3569(4) 0.71079(19) 0.0145(9) Uani d . 1 . .
    N N11 1.3260(8) 0.3234(4) 0.6276(2) 0.0186(11) Uani d . 1 . .
    N N12 1.1612(8) 0.1638(4) 0.6617(2) 0.0177(10) Uani d . 1 . .
    N N13 0.3488(8) 0.8184(4) 0.6275(2) 0.0182(10) Uani d . 1 . .
    N N14 0.1774(7) 0.8557(4) 0.7111(2) 0.0153(10) Uani d . 1 . .
    N N15 0.1693(8) 0.6638(4) 0.6604(2) 0.0186(10) Uani d . 1 . .
    N N16 -0.0046(7) 0.8238(4) 0.6246(2) 0.0161(10) Uani d . 1 . .
    N N17 -0.0069(8) 1.0923(5) 0.4722(2) 0.0245(12) Uani d . 1 . .
    N N18 0.2681(8) 0.5919(5) 0.4719(2) 0.0250(12) Uani d . 1 . .
    N N19 0.7411(8) 0.5523(6) 0.3108(2) 0.0266(12) Uani d . 1 . .
    N N20 0.4658(8) 1.0512(5) 0.3104(2) 0.0242(12) Uani d . 1 . .
    N N21 -0.3186(7) 0.6122(5) -0.2173(2) 0.0174(10) Uani d . 1 . .
    N N22 0.6797(7) 0.1124(5) -0.2169(2) 0.0175(10) Uani d . 1 . .
    N N23 1.0573(7) 0.4161(5) 0.9999(2) 0.0183(10) Uani d . 1 . .
    N N24 0.0513(7) 0.9164(5) 0.9994(2) 0.0172(10) Uani d . 1 . .
    C C1 -0.2423(10) 0.7362(5) 0.1042(3) 0.0207(12) Uani d . 1 . .
    H H1A -0.2354 0.8214 0.1076 0.031 Uiso calc R 1 . .
    H H1B -0.1271 0.7056 0.0855 0.031 Uiso calc R 1 . .
    C C2 -0.2474(9) 0.5718(5) 0.1523(2) 0.0174(12) Uani d . 1 . .
    H H2A -0.1323 0.5403 0.1338 0.021 Uiso calc R 1 . .
    H H2B -0.2460 0.5448 0.1883 0.021 Uiso calc R 1 . .
    C C3 -0.4100(10) 0.7455(5) 0.1854(2) 0.0212(13) Uani d . 1 . .
    H H3A -0.4046 0.8307 0.1892 0.025 Uiso calc R 1 . .
    H H3B -0.4105 0.7209 0.2219 0.025 Uiso calc R 1 . .
    C C4 -0.4255(10) 0.5694(5) 0.0684(2) 0.0182(12) Uani d . 1 . .
    H H4A -0.5450 0.5418 0.0479 0.022 Uiso calc R 1 . .
    H H4B -0.3142 0.5361 0.0486 0.022 Uiso calc R 1 . .
    C C5 -0.5887(8) 0.7429(5) 0.1016(2) 0.0155(11) Uani d . 1 . .
    H H5A -0.5872 0.8281 0.1050 0.019 Uiso calc R 1 . .
    H H5B -0.7079 0.7157 0.0808 0.019 Uiso calc R 1 . .
    C C6 -0.5935(11) 0.5792(6) 0.1499(3) 0.0252(14) Uani d . 1 . .
    H H6A -0.7134 0.5505 0.1299 0.030 Uiso calc R 1 . .
    H H6B -0.5938 0.5536 0.1861 0.030 Uiso calc R 1 . .
    C C7 0.3855(9) 0.2376(5) 0.1010(2) 0.0178(12) Uani d . 1 . .
    H H7A 0.3818 0.3228 0.1043 0.021 Uiso calc R 1 . .
    H H7B 0.2677 0.2079 0.0803 0.021 Uiso calc R 1 . .
    C C8 0.5609(9) 0.2481(5) 0.1850(2) 0.0188(12) Uani d . 1 . .
    H H8A 0.5635 0.2252 0.2218 0.023 Uiso calc R 1 . .
    H H8B 0.5568 0.3333 0.1879 0.023 Uiso calc R 1 . .
    C C9 0.3924(10) 0.0751(5) 0.1503(3) 0.0204(12) Uani d . 1 . .
    H H9A 0.2747 0.0429 0.1303 0.024 Uiso calc R 1 . .
    H H9B 0.3941 0.0500 0.1867 0.024 Uiso calc R 1 . .
    C C10 0.7320(8) 0.2417(5) 0.1038(2) 0.0165(11) Uani d . 1 . .
    H H10A 0.8488 0.2135 0.0851 0.020 Uiso calc R 1 . .
    H H10B 0.7325 0.3269 0.1064 0.020 Uiso calc R 1 . .
    C C11 0.5590(9) 0.0687(5) 0.0686(2) 0.0165(11) Uani d . 1 . .
    H H11A 0.4414 0.0373 0.0483 0.020 Uiso calc R 1 . .
    H H11B 0.6724 0.0384 0.0489 0.020 Uiso calc R 1 . .
    C C12 0.7385(9) 0.0797(5) 0.1529(3) 0.0197(12) Uani d . 1 . .
    H H12A 0.7425 0.0544 0.1893 0.024 Uiso calc R 1 . .
    H H12B 0.8559 0.0505 0.1348 0.024 Uiso calc R 1 . .
    C C13 0.9783(9) 0.3790(5) 0.6782(2) 0.0201(12) Uani d . 1 . .
    H H13A 0.9705 0.4624 0.6749 0.024 Uiso calc R 1 . .
    H H13B 0.8629 0.3573 0.6967 0.024 Uiso calc R 1 . .
    C C14 1.1467(10) 0.3480(5) 0.5971(2) 0.0207(12) Uani d . 1 . .
    H H14A 1.1409 0.4313 0.5933 0.025 Uiso calc R 1 . .
    H H14B 1.1476 0.3052 0.5606 0.025 Uiso calc R 1 . .
    C C15 0.9837(9) 0.1904(5) 0.6306(2) 0.0195(12) Uani d . 1 . .
    H H15A 0.8690 0.1688 0.6494 0.023 Uiso calc R 1 . .
    H H15B 0.9815 0.1446 0.5947 0.023 Uiso calc R 1 . .
    C C16 1.1610(9) 0.2318(5) 0.7147(2) 0.0167(11) Uani d . 1 . .
    H H16A 1.2797 0.2148 0.7357 0.020 Uiso calc R 1 . .
    H H16B 1.0489 0.2087 0.7342 0.020 Uiso calc R 1 . .
    C C17 1.3241(9) 0.3878(5) 0.6812(2) 0.0160(11) Uani d . 1 . .
    H H17A 1.3223 0.4714 0.6779 0.019 Uiso calc R 1 . .
    H H17B 1.4434 0.3711 0.7019 0.019 Uiso calc R 1 . .
    C C18 1.3299(11) 0.1996(5) 0.6329(3) 0.0256(15) Uani d . 1 . .
    H H18A 1.4504 0.1812 0.6527 0.031 Uiso calc R 1 . .
    H H18B 1.3298 0.1556 0.5966 0.031 Uiso calc R 1 . .
    C C19 0.3499(10) 0.8824(5) 0.6815(2) 0.0205(12) Uani d . 1 . .
    H H19A 0.3535 0.9660 0.6784 0.025 Uiso calc R 1 . .
    H H19B 0.4680 0.8628 0.7021 0.025 Uiso calc R 1 . .
    C C20 0.3416(10) 0.6948(5) 0.6319(3) 0.0221(13) Uani d . 1 . .
    H H20A 0.4597 0.6722 0.6516 0.026 Uiso calc R 1 . .
    H H20B 0.3385 0.6516 0.5955 0.026 Uiso calc R 1 . .
    C C21 0.1729(9) 0.8512(5) 0.5974(2) 0.0177(11) Uani d . 1 . .
    H H21A 0.1696 0.8094 0.5606 0.021 Uiso calc R 1 . .
    H H21B 0.1770 0.9348 0.5942 0.021 Uiso calc R 1 . .
    C C22 0.1745(9) 0.7298(5) 0.7137(2) 0.0178(12) Uani d . 1 . .
    H H22A 0.2909 0.7080 0.7345 0.021 Uiso calc R 1 . .
    H H22B 0.0598 0.7097 0.7330 0.021 Uiso calc R 1 . .
    C C23 0.0025(8) 0.8851(5) 0.6791(2) 0.0161(11) Uani d . 1 . .
    H H23A -0.1141 0.8656 0.6976 0.019 Uiso calc R 1 . .
    H H23B 0.0014 0.9692 0.6768 0.019 Uiso calc R 1 . .
    C C24 -0.0049(10) 0.6986(5) 0.6296(3) 0.0213(13) Uani d . 1 . .
    H H24A -0.0098 0.6549 0.5933 0.026 Uiso calc R 1 . .
    H H24B -0.1220 0.6789 0.6480 0.026 Uiso calc R 1 . .
    C C25 -0.0037(10) 1.0192(6) 0.3040(2) 0.0218(12) Uani d . 1 . .
    C C26 -0.0437(8) 1.1300(5) 0.3267(3) 0.0179(12) Uani d . 1 . .
    H H26 -0.0698 1.1889 0.3043 0.022 Uiso calc R 1 . .
    C C27 -0.0455(9) 1.1545(5) 0.3820(3) 0.0192(12) Uani d . 1 . .
    H H27 -0.0693 1.2307 0.3979 0.023 Uiso calc R 1 . .
    C C28 -0.0120(9) 1.0666(5) 0.4139(2) 0.0182(12) Uani d . 1 . .
    C C29 0.0255(9) 0.9538(5) 0.3917(2) 0.0181(12) Uani d . 1 . .
    H H29 0.0507 0.8948 0.4141 0.022 Uiso calc R 1 . .
    C C30 0.0249(9) 0.9302(5) 0.3361(3) 0.0206(12) Uani d . 1 . .
    H H30 0.0440 0.8536 0.3199 0.025 Uiso calc R 1 . .
    C C31 0.2107(10) 0.5189(6) 0.3035(2) 0.0211(12) Uani d . 1 . .
    C C32 0.1907(9) 0.4298(6) 0.3359(3) 0.0217(12) Uani d . 1 . .
    H H32 0.1646 0.3533 0.3200 0.026 Uiso calc R 1 . .
    C C33 0.2095(9) 0.4548(5) 0.3915(2) 0.0179(12) Uani d . 1 . .
    H H33 0.1926 0.3959 0.4139 0.021 Uiso calc R 1 . .
    C C34 0.2530(8) 0.5658(6) 0.4136(2) 0.0180(11) Uani d . 1 . .
    C C35 0.2770(8) 0.6543(5) 0.3821(2) 0.0161(11) Uani d . 1 . .
    H H35 0.3062 0.7303 0.3982 0.019 Uiso calc R 1 . .
    C C36 0.2579(8) 0.6301(5) 0.3268(2) 0.0167(11) Uani d . 1 . .
    H H36 0.2769 0.6894 0.3047 0.020 Uiso calc R 1 . .
    C C37 0.7389(9) 0.5622(6) 0.4788(2) 0.0193(12) Uani d . 1 . .
    C C38 0.7091(9) 0.4570(6) 0.4465(2) 0.0212(12) Uani d . 1 . .
    H H38 0.6884 0.3884 0.4624 0.025 Uiso calc R 1 . .
    C C39 0.7101(8) 0.4539(5) 0.3911(2) 0.0164(11) Uani d . 1 . .
    H H39 0.6866 0.3836 0.3686 0.020 Uiso calc R 1 . .
    C C40 0.7463(9) 0.5554(5) 0.3688(2) 0.0173(11) Uani d . 1 . .
    C C41 0.7790(9) 0.6587(6) 0.4008(3) 0.0203(12) Uani d . 1 . .
    H H41 0.8027 0.7270 0.3849 0.024 Uiso calc R 1 . .
    C C42 0.7772(8) 0.6619(5) 0.4559(3) 0.0180(12) Uani d . 1 . .
    H H42 0.8020 0.7322 0.4782 0.022 Uiso calc R 1 . .
    C C43 0.5223(10) 1.0629(6) 0.4788(2) 0.0209(12) Uani d . 1 . .
    C C44 0.4768(8) 1.1615(5) 0.4559(2) 0.0171(11) Uani d . 1 . .
    H H44 0.4584 1.2318 0.4782 0.021 Uiso calc R 1 . .
    C C45 0.4578(8) 1.1589(5) 0.4006(2) 0.0168(11) Uani d . 1 . .
    H H45 0.4295 1.2271 0.3846 0.020 Uiso calc R 1 . .
    C C46 0.4812(9) 1.0541(6) 0.3689(2) 0.0201(12) Uani d . 1 . .
    C C47 0.5250(8) 0.9543(5) 0.3906(2) 0.0179(11) Uani d . 1 . .
    H H47 0.5419 0.8843 0.3679 0.022 Uiso calc R 1 . .
    C C48 0.5443(9) 0.9572(6) 0.4463(2) 0.0214(12) Uani d . 1 . .
    H H48 0.5719 0.8887 0.4622 0.026 Uiso calc R 1 . .
    C C49 -0.4198(8) 0.7649(5) -0.0601(2) 0.0140(11) Uani d . 1 . .
    C C50 -0.4591(8) 0.8252(5) -0.1044(2) 0.0165(11) Uani d . 1 . .
    H H50 -0.5127 0.9003 -0.0989 0.020 Uiso calc R 1 . .
    C C51 -0.4212(9) 0.7776(5) -0.1559(2) 0.0173(11) Uani d . 1 . .
    H H51 -0.4445 0.8198 -0.1856 0.021 Uiso calc R 1 . .
    C C52 -0.3481(8) 0.6664(5) -0.1630(2) 0.0155(11) Uani d . 1 . .
    C C53 -0.3059(8) 0.6042(5) -0.1202(2) 0.0149(11) Uani d . 1 . .
    H H53 -0.2558 0.5283 -0.1263 0.018 Uiso calc R 1 . .
    C C54 -0.3381(8) 0.6545(5) -0.0682(2) 0.0155(11) Uani d . 1 . .
    H H54 -0.3049 0.6143 -0.0383 0.019 Uiso calc R 1 . .
    C C55 0.5742(8) 0.2650(5) -0.0603(2) 0.0143(11) Uani d . 1 . .
    C C56 0.6575(9) 0.1544(5) -0.0677(2) 0.0161(11) Uani d . 1 . .
    H H56 0.6885 0.1141 -0.0377 0.019 Uiso calc R 1 . .
    C C57 0.6938(8) 0.1048(5) -0.1198(2) 0.0157(11) Uani d . 1 . .
    H H57 0.7469 0.0296 -0.1257 0.019 Uiso calc R 1 . .
    C C58 0.6512(9) 0.1666(5) -0.1629(2) 0.0170(11) Uani d . 1 . .
    C C59 0.5750(8) 0.2779(5) -0.1556(2) 0.0157(11) Uani d . 1 . .
    H H59 0.5504 0.3197 -0.1855 0.019 Uiso calc R 1 . .
    C C60 0.5364(8) 0.3255(5) -0.1046(2) 0.0147(11) Uani d . 1 . .
    H H60 0.4832 0.4007 -0.0992 0.018 Uiso calc R 1 . .
    C C61 1.1547(8) 0.4908(5) 0.8427(2) 0.0136(10) Uani d . 1 . .
    C C62 1.0706(8) 0.3851(5) 0.8509(2) 0.0152(11) Uani d . 1 . .
    H H62 1.0349 0.3304 0.8211 0.018 Uiso calc R 1 . .
    C C63 1.0400(9) 0.3610(5) 0.9029(2) 0.0167(11) Uani d . 1 . .
    H H63 0.9894 0.2883 0.9090 0.020 Uiso calc R 1 . .
    C C64 1.0840(9) 0.4442(5) 0.9457(2) 0.0172(11) Uani d . 1 . .
    C C65 1.1611(9) 0.5519(5) 0.9384(2) 0.0177(11) Uani d . 1 . .
    H H65 1.1881 0.6084 0.9682 0.021 Uiso calc R 1 . .
    C C66 1.1967(8) 0.5737(5) 0.8870(2) 0.0149(11) Uani d . 1 . .
    H H66 1.2504 0.6459 0.8814 0.018 Uiso calc R 1 . .
    C C67 0.1603(8) 0.9904(5) 0.8427(2) 0.0152(11) Uani d . 1 . .
    C C68 0.1968(8) 1.0732(5) 0.8871(2) 0.0143(11) Uani d . 1 . .
    H H68 0.2507 1.1455 0.8817 0.017 Uiso calc R 1 . .
    C C69 0.1565(8) 1.0522(5) 0.9382(2) 0.0165(11) Uani d . 1 . .
    H H69 0.1791 1.1094 0.9680 0.020 Uiso calc R 1 . .
    C C70 0.0813(9) 0.9442(5) 0.9452(2) 0.0169(11) Uani d . 1 . .
    C C71 0.0430(8) 0.8595(5) 0.9024(2) 0.0144(11) Uani d . 1 . .
    H H71 -0.0067 0.7865 0.9083 0.017 Uiso calc R 1 . .
    C C72 0.0790(9) 0.8836(5) 0.8507(2) 0.0160(11) Uani d . 1 . .
    H H72 0.0486 0.8280 0.8208 0.019 Uiso calc R 1 . .
loop_
    _atom_site_aniso_label
    _atom_site_aniso_U_11
    _atom_site_aniso_U_22
    _atom_site_aniso_U_33
    _atom_site_aniso_U_12
    _atom_site_aniso_U_13
    _atom_site_aniso_U_23
    O1 0.038(3) 0.032(3) 0.015(2) 0.007(2) -0.0044(19) -0.0010(18)
    O2 0.034(3) 0.038(3) 0.021(2) 0.000(2) -0.0021(19) -0.014(2)
    O3 0.052(3) 0.044(3) 0.016(2) 0.005(3) 0.002(2) 0.009(2)
    O4 0.044(3) 0.030(3) 0.011(2) -0.005(2) 0.0047(19) 0.0012(17)
    O5 0.044(3) 0.052(4) 0.020(2) -0.008(3) 0.000(2) 0.012(2)
    O6 0.043(3) 0.039(3) 0.023(3) 0.000(2) 0.001(2) -0.015(2)
    O7 0.037(3) 0.034(3) 0.017(2) -0.008(2) -0.0012(19) 0.0047(19)
    O8 0.043(3) 0.047(3) 0.018(2) -0.006(3) 0.003(2) -0.001(2)
    O9 0.038(3) 0.043(3) 0.022(2) -0.001(2) 0.001(2) 0.020(2)
    O10 0.039(3) 0.030(2) 0.015(2) 0.006(2) 0.0028(19) 0.0038(18)
    O11 0.035(3) 0.046(3) 0.026(3) -0.001(2) 0.002(2) 0.021(2)
    O12 0.042(3) 0.049(3) 0.020(2) 0.006(3) 0.000(2) -0.005(2)
    O13 0.035(3) 0.018(2) 0.015(2) 0.0063(18) -0.0012(18) 0.0024(17)
    O14 0.037(3) 0.041(3) 0.012(2) 0.007(2) 0.0015(19) 0.0080(19)
    O15 0.038(3) 0.028(3) 0.021(2) 0.011(2) 0.000(2) -0.0076(19)
    O16 0.031(3) 0.016(2) 0.015(2) 0.0058(17) -0.0016(17) 0.0031(16)
    O17 0.039(3) 0.027(3) 0.022(2) 0.010(2) -0.001(2) -0.0046(19)
    O18 0.034(3) 0.040(3) 0.013(2) 0.006(2) 0.0028(18) 0.0068(19)
    O19 0.033(3) 0.017(2) 0.0142(19) -0.0049(18) 0.0021(18) 0.0011(16)
    O20 0.041(3) 0.029(3) 0.026(2) -0.010(2) 0.005(2) 0.012(2)
    O21 0.032(3) 0.034(3) 0.015(2) -0.007(2) 0.0038(19) -0.0055(19)
    O22 0.029(2) 0.019(2) 0.015(2) -0.0065(18) 0.0019(17) 0.0026(16)
    O23 0.034(3) 0.034(3) 0.015(2) -0.005(2) 0.0035(19) -0.0032(19)
    O24 0.041(3) 0.031(3) 0.025(2) -0.013(2) 0.002(2) 0.011(2)
    O1W 0.018(2) 0.034(3) 0.026(2) 0.0048(18) 0.0031(18) -0.0127(19)
    O2W 0.016(2) 0.033(3) 0.026(2) -0.0023(18) 0.0024(17) -0.0124(19)
    O3W 0.018(2) 0.039(3) 0.027(2) -0.0014(18) 0.0039(18) 0.019(2)
    O4W 0.014(2) 0.042(3) 0.027(2) 0.0012(18) 0.0032(17) 0.022(2)
    N1 0.026(3) 0.017(3) 0.017(2) 0.000(2) -0.001(2) 0.000(2)
    N2 0.019(2) 0.010(2) 0.012(2) 0.0003(17) 0.0041(18) 0.0011(17)
    N3 0.021(3) 0.013(2) 0.019(2) -0.0008(19) 0.0010(19) 0.0029(18)
    N4 0.019(3) 0.015(2) 0.019(2) 0.0030(19) 0.0045(19) 0.0017(19)
    N5 0.022(3) 0.019(3) 0.014(2) -0.002(2) 0.0038(19) -0.0009(19)
    N6 0.023(3) 0.012(2) 0.013(2) 0.0032(18) 0.0036(19) 0.0006(17)
    N7 0.013(2) 0.017(2) 0.020(2) -0.0024(18) -0.0020(19) 0.0025(19)
    N8 0.022(3) 0.014(2) 0.016(2) 0.0020(19) -0.0041(19) 0.0047(18)
    N9 0.030(3) 0.017(3) 0.018(2) -0.002(2) -0.001(2) 0.002(2)
    N10 0.016(2) 0.013(2) 0.015(2) -0.0003(17) 0.0038(18) 0.0019(17)
    N11 0.020(3) 0.018(3) 0.019(2) -0.0025(19) 0.006(2) 0.003(2)
    N12 0.023(3) 0.011(2) 0.020(2) -0.0057(19) 0.003(2) 0.0027(18)
    N13 0.020(3) 0.018(3) 0.017(2) 0.001(2) 0.004(2) 0.0050(19)
    N14 0.019(3) 0.012(2) 0.015(2) -0.0016(18) 0.0015(18) 0.0027(17)
    N15 0.024(3) 0.013(2) 0.019(2) -0.0067(19) -0.001(2) 0.0016(19)
    N16 0.011(2) 0.019(2) 0.017(2) -0.0007(18) -0.0027(18) 0.0006(19)
    N17 0.019(3) 0.034(3) 0.018(3) -0.005(2) 0.004(2) -0.005(2)
    N18 0.016(3) 0.037(3) 0.019(3) 0.004(2) -0.002(2) -0.005(2)
    N19 0.022(3) 0.042(4) 0.018(3) 0.007(2) 0.002(2) 0.009(2)
    N20 0.019(3) 0.038(3) 0.017(3) -0.003(2) -0.002(2) 0.011(2)
    N21 0.014(2) 0.026(3) 0.011(2) 0.0003(19) 0.0010(18) 0.0012(19)
    N22 0.014(2) 0.026(3) 0.013(2) 0.0007(19) 0.0017(18) 0.0009(19)
    N23 0.014(2) 0.024(3) 0.018(2) -0.0007(19) 0.0029(19) 0.006(2)
    N24 0.014(2) 0.023(3) 0.015(2) -0.0040(19) -0.0002(18) 0.0025(19)
    C1 0.024(3) 0.017(3) 0.022(3) -0.002(2) 0.003(2) 0.006(2)
    C2 0.021(3) 0.014(3) 0.017(3) 0.002(2) 0.003(2) 0.003(2)
    C3 0.029(3) 0.016(3) 0.018(3) 0.006(2) 0.004(2) -0.001(2)
    C4 0.031(3) 0.010(3) 0.012(3) 0.005(2) 0.002(2) -0.002(2)
    C5 0.016(3) 0.012(3) 0.019(3) 0.004(2) 0.005(2) 0.003(2)
    C6 0.031(4) 0.019(3) 0.028(3) -0.005(3) 0.015(3) 0.005(2)
    C7 0.023(3) 0.016(3) 0.015(3) 0.006(2) 0.000(2) 0.003(2)
    C8 0.020(3) 0.019(3) 0.017(3) -0.005(2) 0.001(2) 0.000(2)
    C9 0.022(3) 0.018(3) 0.021(3) -0.010(2) 0.003(2) 0.002(2)
    C10 0.015(3) 0.013(3) 0.022(3) -0.006(2) 0.005(2) 0.001(2)
    C11 0.026(3) 0.012(3) 0.012(2) 0.004(2) 0.001(2) -0.001(2)
    C12 0.023(3) 0.015(3) 0.021(3) -0.003(2) -0.006(2) 0.003(2)
    C13 0.023(3) 0.018(3) 0.019(3) 0.002(2) 0.002(2) 0.000(2)
    C14 0.030(3) 0.019(3) 0.014(3) -0.005(2) 0.003(2) 0.007(2)
    C15 0.025(3) 0.015(3) 0.019(3) -0.004(2) 0.004(2) 0.002(2)
    C16 0.023(3) 0.013(3) 0.015(3) -0.002(2) 0.000(2) 0.006(2)
    C17 0.019(3) 0.012(3) 0.016(3) -0.003(2) 0.001(2) 0.000(2)
    C18 0.032(4) 0.015(3) 0.031(3) 0.007(2) 0.014(3) 0.002(3)
    C19 0.026(3) 0.016(3) 0.020(3) -0.007(2) 0.001(2) 0.002(2)
    C20 0.027(3) 0.017(3) 0.022(3) 0.007(2) 0.006(3) 0.003(2)
    C21 0.019(3) 0.021(3) 0.014(3) 0.005(2) 0.004(2) 0.006(2)
    C22 0.026(3) 0.012(3) 0.016(3) -0.004(2) -0.002(2) 0.005(2)
    C23 0.013(3) 0.017(3) 0.018(3) 0.005(2) 0.004(2) 0.003(2)
    C24 0.024(3) 0.015(3) 0.024(3) -0.002(2) -0.005(2) -0.001(2)
    C25 0.023(3) 0.027(3) 0.016(3) 0.007(2) 0.000(2) 0.006(2)
    C26 0.012(3) 0.018(3) 0.024(3) 0.002(2) 0.001(2) 0.007(2)
    C27 0.017(3) 0.016(3) 0.023(3) -0.001(2) -0.002(2) 0.000(2)
    C28 0.016(3) 0.025(3) 0.013(3) -0.002(2) 0.001(2) 0.001(2)
    C29 0.016(3) 0.020(3) 0.018(3) 0.004(2) 0.000(2) 0.001(2)
    C30 0.019(3) 0.018(3) 0.024(3) 0.006(2) 0.000(2) 0.000(2)
    C31 0.025(3) 0.023(3) 0.015(3) -0.003(2) -0.004(2) 0.003(2)
    C32 0.021(3) 0.024(3) 0.021(3) -0.005(2) 0.001(2) 0.003(2)
    C33 0.015(3) 0.017(3) 0.022(3) 0.003(2) 0.002(2) 0.006(2)
    C34 0.011(3) 0.027(3) 0.015(3) 0.001(2) 0.001(2) 0.000(2)
    C35 0.010(3) 0.013(3) 0.025(3) -0.0014(19) 0.000(2) -0.003(2)
    C36 0.011(3) 0.020(3) 0.020(3) 0.003(2) 0.003(2) 0.005(2)
    C37 0.016(3) 0.026(3) 0.016(3) -0.008(2) -0.002(2) -0.001(2)
    C38 0.022(3) 0.021(3) 0.021(3) -0.007(2) -0.003(2) 0.008(2)
    C39 0.009(3) 0.019(3) 0.020(3) -0.005(2) -0.001(2) 0.001(2)
    C40 0.014(3) 0.024(3) 0.014(3) 0.002(2) -0.002(2) 0.005(2)
    C41 0.016(3) 0.019(3) 0.026(3) -0.001(2) -0.003(2) 0.007(2)
    C42 0.012(3) 0.016(3) 0.026(3) -0.003(2) -0.001(2) 0.000(2)
    C43 0.024(3) 0.025(3) 0.013(3) 0.002(2) -0.003(2) 0.002(2)
    C44 0.013(3) 0.018(3) 0.021(3) -0.003(2) 0.003(2) 0.003(2)
    C45 0.015(3) 0.014(3) 0.022(3) -0.002(2) 0.003(2) 0.008(2)
    C46 0.020(3) 0.027(3) 0.014(3) -0.001(2) 0.001(2) 0.004(2)
    C47 0.012(3) 0.021(3) 0.020(3) -0.003(2) -0.001(2) 0.001(2)
    C48 0.024(3) 0.021(3) 0.019(3) 0.001(2) 0.003(2) 0.002(2)
    C49 0.014(3) 0.014(3) 0.015(2) -0.003(2) -0.003(2) 0.004(2)
    C50 0.014(3) 0.013(3) 0.024(3) 0.002(2) -0.001(2) 0.007(2)
    C51 0.015(3) 0.021(3) 0.016(3) -0.003(2) 0.000(2) 0.008(2)
    C52 0.013(3) 0.018(3) 0.016(3) -0.003(2) 0.000(2) 0.001(2)
    C53 0.016(3) 0.012(3) 0.016(3) -0.002(2) -0.001(2) 0.000(2)
    C54 0.014(3) 0.016(3) 0.018(3) 0.001(2) -0.001(2) 0.006(2)
    C55 0.015(3) 0.012(3) 0.016(3) -0.001(2) -0.002(2) 0.005(2)
    C56 0.015(3) 0.013(3) 0.021(3) 0.002(2) -0.001(2) 0.004(2)
    C57 0.017(3) 0.012(3) 0.018(3) 0.001(2) 0.001(2) 0.000(2)
    C58 0.015(3) 0.020(3) 0.017(3) -0.001(2) 0.001(2) 0.004(2)
    C59 0.012(3) 0.020(3) 0.016(3) -0.002(2) -0.002(2) 0.008(2)
    C60 0.010(3) 0.013(3) 0.022(3) 0.0011(19) -0.003(2) 0.006(2)
    C61 0.011(2) 0.014(3) 0.016(3) -0.001(2) -0.002(2) 0.003(2)
    C62 0.017(3) 0.011(3) 0.017(3) 0.000(2) -0.001(2) -0.001(2)
    C63 0.020(3) 0.012(3) 0.019(3) -0.004(2) 0.002(2) 0.003(2)
    C64 0.017(3) 0.020(3) 0.015(3) 0.005(2) 0.002(2) 0.003(2)
    C65 0.015(3) 0.015(3) 0.022(3) 0.002(2) -0.003(2) -0.002(2)
    C66 0.010(3) 0.010(2) 0.023(3) -0.0008(19) -0.003(2) -0.001(2)
    C67 0.013(3) 0.014(3) 0.017(3) -0.001(2) -0.006(2) 0.002(2)
    C68 0.009(3) 0.011(2) 0.021(3) -0.0021(19) -0.004(2) -0.001(2)
    C69 0.012(3) 0.015(3) 0.021(3) 0.002(2) -0.004(2) -0.003(2)
    C70 0.019(3) 0.019(3) 0.013(3) 0.003(2) 0.001(2) 0.002(2)
    C71 0.016(3) 0.009(2) 0.018(3) -0.003(2) 0.000(2) 0.002(2)
    C72 0.019(3) 0.013(3) 0.016(3) -0.001(2) 0.001(2) 0.002(2)
loop_
    _geom_bond_atom_site_label_1
    _geom_bond_atom_site_label_2
    _geom_bond_site_symmetry_2
    _geom_bond_distance
    _geom_bond_publ_flag
    O1 C25 . 1.347(7) ?
    O1 H1O . 0.8400 ?
    O2 N17 . 1.238(8) ?
    O3 N17 . 1.212(8) ?
    O4 C31 . 1.338(7) ?
    O4 H4O . 0.8400 ?
    O5 N18 . 1.225(8) ?
    O6 N18 . 1.233(8) ?
    O7 C37 . 1.343(7) ?
    O7 H7O . 0.8400 ?
    O8 N19 . 1.223(8) ?
    O9 N19 . 1.236(8) ?
    O10 C43 . 1.340(7) ?
    O10 H10O . 0.8400 ?
    O11 N20 . 1.233(8) ?
    O12 N20 . 1.216(8) ?
    O13 C49 . 1.325(7) ?
    O13 H13O . 0.8400 ?
    O14 N21 . 1.248(7) ?
    O15 N21 . 1.223(7) ?
    O16 C55 . 1.332(7) ?
    O16 H16O . 0.8400 ?
    O17 N22 . 1.227(7) ?
    O18 N22 . 1.247(7) ?
    O19 C61 . 1.332(7) ?
    O19 H19O . 0.8400 ?
    O20 N23 . 1.226(7) ?
    O21 N23 . 1.251(7) ?
    O22 C67 . 1.327(7) ?
    O22 H22O . 0.8400 ?
    O23 N24 . 1.244(7) ?
    O24 N24 . 1.222(7) ?
    O1W H1W1 . 0.8369 ?
    O1W H1W2 . 0.8393 ?
    O2W H2W1 . 0.8385 ?
    O2W H2W2 . 0.8420 ?
    O3W H3W1 . 0.8380 ?
    O3W H3W2 . 0.8396 ?
    O4W H4W1 . 0.8366 ?
    O4W H4W2 . 0.8399 ?
    N1 C3 . 1.465(8) ?
    N1 C1 . 1.472(8) ?
    N1 C2 . 1.475(7) ?
    N2 C1 . 1.465(8) ?
    N2 C4 . 1.489(7) ?
    N2 C5 . 1.500(7) ?
    N3 C4 . 1.457(7) ?
    N3 C2 . 1.473(8) ?
    N3 C6 . 1.490(8) ?
    N4 C5 . 1.456(7) ?
    N4 C6 . 1.465(8) ?
    N4 C3 . 1.486(9) ?
    N5 C9 . 1.455(8) ?
    N5 C7 . 1.466(7) ?
    N5 C8 . 1.477(8) ?
    N6 C7 . 1.482(7) ?
    N6 C10 . 1.486(8) ?
    N6 C11 . 1.488(7) ?
    N7 C10 . 1.465(8) ?
    N7 C12 . 1.474(8) ?
    N7 C8 . 1.491(8) ?
    N8 C11 . 1.468(7) ?
    N8 C12 . 1.478(8) ?
    N8 C9 . 1.492(8) ?
    N9 C14 . 1.463(8) ?
    N9 C13 . 1.469(8) ?
    N9 C15 . 1.481(8) ?
    N10 C13 . 1.465(8) ?
    N10 C16 . 1.479(7) ?
    N10 C17 . 1.500(7) ?
    N11 C17 . 1.461(7) ?
    N11 C18 . 1.468(8) ?
    N11 C14 . 1.477(9) ?
    N12 C16 . 1.467(8) ?
    N12 C15 . 1.480(8) ?
    N12 C18 . 1.486(8) ?
    N13 C20 . 1.463(8) ?
    N13 C19 . 1.468(8) ?
    N13 C21 . 1.481(8) ?
    N14 C22 . 1.481(7) ?
    N14 C19 . 1.487(8) ?
    N14 C23 . 1.489(8) ?
    N15 C22 . 1.464(8) ?
    N15 C20 . 1.483(8) ?
    N15 C24 . 1.487(8) ?
    N16 C23 . 1.465(8) ?
    N16 C24 . 1.483(8) ?
    N16 C21 . 1.486(7) ?
    N17 C28 . 1.455(7) ?
    N18 C34 . 1.457(7) ?
    N19 C40 . 1.451(7) ?
    N20 C46 . 1.463(7) ?
    N21 C52 . 1.455(7) ?
    N22 C58 . 1.449(8) ?
    N23 C64 . 1.454(7) ?
    N24 C70 . 1.458(7) ?
    C1 H1A . 0.9900 ?
    C1 H1B . 0.9900 ?
    C2 H2A . 0.9900 ?
    C2 H2B . 0.9900 ?
    C3 H3A . 0.9900 ?
    C3 H3B . 0.9900 ?
    C4 H4A . 0.9900 ?
    C4 H4B . 0.9900 ?
    C5 H5A . 0.9900 ?
    C5 H5B . 0.9900 ?
    C6 H6A . 0.9900 ?
    C6 H6B . 0.9900 ?
    C7 H7A . 0.9900 ?
    C7 H7B . 0.9900 ?
    C8 H8A . 0.9900 ?
    C8 H8B . 0.9900 ?
    C9 H9A . 0.9900 ?
    C9 H9B . 0.9900 ?
    C10 H10A . 0.9900 ?
    C10 H10B . 0.9900 ?
    C11 H11A . 0.9900 ?
    C11 H11B . 0.9900 ?
    C12 H12A . 0.9900 ?
    C12 H12B . 0.9900 ?
    C13 H13A . 0.9900 ?
    C13 H13B . 0.9900 ?
    C14 H14A . 0.9900 ?
    C14 H14B . 0.9900 ?
    C15 H15A . 0.9900 ?
    C15 H15B . 0.9900 ?
    C16 H16A . 0.9900 ?
    C16 H16B . 0.9900 ?
    C17 H17A . 0.9900 ?
    C17 H17B . 0.9900 ?
    C18 H18A . 0.9900 ?
    C18 H18B . 0.9900 ?
    C19 H19A . 0.9900 ?
    C19 H19B . 0.9900 ?
    C20 H20A . 0.9900 ?
    C20 H20B . 0.9900 ?
    C21 H21A . 0.9900 ?
    C21 H21B . 0.9900 ?
    C22 H22A . 0.9900 ?
    C22 H22B . 0.9900 ?
    C23 H23A . 0.9900 ?
    C23 H23B . 0.9900 ?
    C24 H24A . 0.9900 ?
    C24 H24B . 0.9900 ?
    C25 C26 . 1.385(9) ?
    C25 C30 . 1.397(9) ?
    C26 C27 . 1.384(9) ?
    C26 H26 . 0.9500 ?
    C27 C28 . 1.388(9) ?
    C27 H27 . 0.9500 ?
    C28 C29 . 1.398(8) ?
    C29 C30 . 1.390(8) ?
    C29 H29 . 0.9500 ?
    C30 H30 . 0.9500 ?
    C31 C36 . 1.394(9) ?
    C31 C32 . 1.404(8) ?
    C32 C33 . 1.390(8) ?
    C32 H32 . 0.9500 ?
    C33 C34 . 1.379(9) ?
    C33 H33 . 0.9500 ?
    C34 C35 . 1.388(8) ?
    C35 C36 . 1.382(8) ?
    C35 H35 . 0.9500 ?
    C36 H36 . 0.9500 ?
    C37 C42 . 1.388(8) ?
    C37 C38 . 1.401(9) ?
    C38 C39 . 1.385(8) ?
    C38 H38 . 0.9500 ?
    C39 C40 . 1.396(8) ?
    C39 H39 . 0.9500 ?
    C40 C41 . 1.382(9) ?
    C41 C42 . 1.380(9) ?
    C41 H41 . 0.9500 ?
    C42 H42 . 0.9500 ?
    C43 C44 . 1.377(8) ?
    C43 C48 . 1.410(9) ?
    C44 C45 . 1.384(8) ?
    C44 H44 . 0.9500 ?
    C45 C46 . 1.393(9) ?
    C45 H45 . 0.9500 ?
    C46 C47 . 1.371(9) ?
    C47 C48 . 1.396(8) ?
    C47 H47 . 0.9500 ?
    C48 H48 . 0.9500 ?
    C49 C50 . 1.401(8) ?
    C49 C54 . 1.405(8) ?
    C50 C51 . 1.380(8) ?
    C50 H50 . 0.9500 ?
    C51 C52 . 1.390(8) ?
    C51 H51 . 0.9500 ?
    C52 C53 . 1.386(8) ?
    C53 C54 . 1.395(8) ?
    C53 H53 . 0.9500 ?
    C54 H54 . 0.9500 ?
    C55 C60 . 1.401(7) ?
    C55 C56 . 1.411(8) ?
    C56 C57 . 1.400(8) ?
    C56 H56 . 0.9500 ?
    C57 C58 . 1.389(8) ?
    C57 H57 . 0.9500 ?
    C58 C59 . 1.398(8) ?
    C59 C60 . 1.372(8) ?
    C59 H59 . 0.9500 ?
    C60 H60 . 0.9500 ?
    C61 C62 . 1.407(8) ?
    C61 C66 . 1.407(8) ?
    C62 C63 . 1.391(8) ?
    C62 H62 . 0.9500 ?
    C63 C64 . 1.386(8) ?
    C63 H63 . 0.9500 ?
    C64 C65 . 1.403(9) ?
    C65 C66 . 1.375(9) ?
    C65 H65 . 0.9500 ?
    C66 H66 . 0.9500 ?
    C67 C68 . 1.402(8) ?
    C67 C72 . 1.409(8) ?
    C68 C69 . 1.374(8) ?
    C68 H68 . 0.9500 ?
    C69 C70 . 1.399(8) ?
    C69 H69 . 0.9500 ?
    C70 C71 . 1.390(8) ?
    C71 C72 . 1.390(8) ?
    C71 H71 . 0.9500 ?
    C72 H72 . 0.9500 ?
loop_
    _geom_angle_atom_site_label_1
    _geom_angle_atom_site_label_2
    _geom_angle_atom_site_label_3
    _geom_angle_site_symmetry_1
    _geom_angle_site_symmetry_3
    _geom_angle
    _geom_angle_publ_flag
    C25 O1 H1O . . 120.0 ?
    C31 O4 H4O . . 120.0 ?
    C37 O7 H7O . . 120.0 ?
    C43 O10 H10O . . 120.0 ?
    C49 O13 H13O . . 120.0 ?
    C55 O16 H16O . . 120.0 ?
    C61 O19 H19O . . 120.0 ?
    C67 O22 H22O . . 120.0 ?
    H1W1 O1W H1W2 . . 110.0 ?
    H2W1 O2W H2W2 . . 109.3 ?
    H3W1 O3W H3W2 . . 109.7 ?
    H4W1 O4W H4W2 . . 109.8 ?
    C3 N1 C1 . . 108.2(5) ?
    C3 N1 C2 . . 109.4(5) ?
    C1 N1 C2 . . 108.1(5) ?
    C1 N2 C4 . . 108.1(5) ?
    C1 N2 C5 . . 108.1(5) ?
    C4 N2 C5 . . 106.9(4) ?
    C4 N3 C2 . . 109.4(5) ?
    C4 N3 C6 . . 108.1(5) ?
    C2 N3 C6 . . 108.1(5) ?
    C5 N4 C6 . . 109.2(5) ?
    C5 N4 C3 . . 108.7(5) ?
    C6 N4 C3 . . 107.8(5) ?
    C9 N5 C7 . . 109.4(5) ?
    C9 N5 C8 . . 109.2(5) ?
    C7 N5 C8 . . 107.7(5) ?
    C7 N6 C10 . . 107.9(4) ?
    C7 N6 C11 . . 107.1(5) ?
    C10 N6 C11 . . 108.1(5) ?
    C10 N7 C12 . . 107.9(5) ?
    C10 N7 C8 . . 108.1(5) ?
    C12 N7 C8 . . 107.9(5) ?
    C11 N8 C12 . . 108.9(5) ?
    C11 N8 C9 . . 107.6(5) ?
    C12 N8 C9 . . 107.7(5) ?
    C14 N9 C13 . . 108.5(5) ?
    C14 N9 C15 . . 110.1(5) ?
    C13 N9 C15 . . 107.7(5) ?
    C13 N10 C16 . . 108.0(5) ?
    C13 N10 C17 . . 107.9(5) ?
    C16 N10 C17 . . 107.3(4) ?
    C17 N11 C18 . . 109.0(5) ?
    C17 N11 C14 . . 109.0(5) ?
    C18 N11 C14 . . 108.2(5) ?
    C16 N12 C15 . . 108.7(5) ?
    C16 N12 C18 . . 108.6(5) ?
    C15 N12 C18 . . 108.0(5) ?
    C20 N13 C19 . . 109.3(5) ?
    C20 N13 C21 . . 109.0(5) ?
    C19 N13 C21 . . 108.0(5) ?
    C22 N14 C19 . . 107.7(5) ?
    C22 N14 C23 . . 107.8(5) ?
    C19 N14 C23 . . 108.0(5) ?
    C22 N15 C20 . . 108.6(5) ?
    C22 N15 C24 . . 108.4(5) ?
    C20 N15 C24 . . 107.8(5) ?
    C23 N16 C24 . . 107.6(5) ?
    C23 N16 C21 . . 109.0(5) ?
    C24 N16 C21 . . 108.1(5) ?
    O3 N17 O2 . . 123.1(6) ?
    O3 N17 C28 . . 119.5(6) ?
    O2 N17 C28 . . 117.3(6) ?
    O5 N18 O6 . . 122.8(6) ?
    O5 N18 C34 . . 119.5(6) ?
    O6 N18 C34 . . 117.7(6) ?
    O8 N19 O9 . . 122.4(6) ?
    O8 N19 C40 . . 119.9(6) ?
    O9 N19 C40 . . 117.7(6) ?
    O12 N20 O11 . . 123.3(6) ?
    O12 N20 C46 . . 119.3(6) ?
    O11 N20 C46 . . 117.4(6) ?
    O15 N21 O14 . . 123.4(5) ?
    O15 N21 C52 . . 118.2(5) ?
    O14 N21 C52 . . 118.3(5) ?
    O17 N22 O18 . . 123.1(5) ?
    O17 N22 C58 . . 118.4(5) ?
    O18 N22 C58 . . 118.4(5) ?
    O20 N23 O21 . . 123.0(5) ?
    O20 N23 C64 . . 119.3(5) ?
    O21 N23 C64 . . 117.7(5) ?
    O24 N24 O23 . . 122.8(5) ?
    O24 N24 C70 . . 119.2(5) ?
    O23 N24 C70 . . 118.0(5) ?
    N2 C1 N1 . . 112.6(5) ?
    N2 C1 H1A . . 109.1 ?
    N1 C1 H1A . . 109.1 ?
    N2 C1 H1B . . 109.1 ?
    N1 C1 H1B . . 109.1 ?
    H1A C1 H1B . . 107.8 ?
    N3 C2 N1 . . 110.9(5) ?
    N3 C2 H2A . . 109.5 ?
    N1 C2 H2A . . 109.5 ?
    N3 C2 H2B . . 109.5 ?
    N1 C2 H2B . . 109.5 ?
    H2A C2 H2B . . 108.0 ?
    N1 C3 N4 . . 111.4(5) ?
    N1 C3 H3A . . 109.3 ?
    N4 C3 H3A . . 109.3 ?
    N1 C3 H3B . . 109.3 ?
    N4 C3 H3B . . 109.3 ?
    H3A C3 H3B . . 108.0 ?
    N3 C4 N2 . . 112.1(4) ?
    N3 C4 H4A . . 109.2 ?
    N2 C4 H4A . . 109.2 ?
    N3 C4 H4B . . 109.2 ?
    N2 C4 H4B . . 109.2 ?
    H4A C4 H4B . . 107.9 ?
    N4 C5 N2 . . 111.6(5) ?
    N4 C5 H5A . . 109.3 ?
    N2 C5 H5A . . 109.3 ?
    N4 C5 H5B . . 109.3 ?
    N2 C5 H5B . . 109.3 ?
    H5A C5 H5B . . 108.0 ?
    N4 C6 N3 . . 111.6(5) ?
    N4 C6 H6A . . 109.3 ?
    N3 C6 H6A . . 109.3 ?
    N4 C6 H6B . . 109.3 ?
    N3 C6 H6B . . 109.3 ?
    H6A C6 H6B . . 108.0 ?
    N5 C7 N6 . . 112.1(5) ?
    N5 C7 H7A . . 109.2 ?
    N6 C7 H7A . . 109.2 ?
    N5 C7 H7B . . 109.2 ?
    N6 C7 H7B . . 109.2 ?
    H7A C7 H7B . . 107.9 ?
    N5 C8 N7 . . 111.4(5) ?
    N5 C8 H8A . . 109.3 ?
    N7 C8 H8A . . 109.3 ?
    N5 C8 H8B . . 109.3 ?
    N7 C8 H8B . . 109.3 ?
    H8A C8 H8B . . 108.0 ?
    N5 C9 N8 . . 111.5(5) ?
    N5 C9 H9A . . 109.3 ?
    N8 C9 H9A . . 109.3 ?
    N5 C9 H9B . . 109.3 ?
    N8 C9 H9B . . 109.3 ?
    H9A C9 H9B . . 108.0 ?
    N7 C10 N6 . . 112.5(4) ?
    N7 C10 H10A . . 109.1 ?
    N6 C10 H10A . . 109.1 ?
    N7 C10 H10B . . 109.1 ?
    N6 C10 H10B . . 109.1 ?
    H10A C10 H10B . . 107.8 ?
    N8 C11 N6 . . 112.1(4) ?
    N8 C11 H11A . . 109.2 ?
    N6 C11 H11A . . 109.2 ?
    N8 C11 H11B . . 109.2 ?
    N6 C11 H11B . . 109.2 ?
    H11A C11 H11B . . 107.9 ?
    N7 C12 N8 . . 112.6(5) ?
    N7 C12 H12A . . 109.1 ?
    N8 C12 H12A . . 109.1 ?
    N7 C12 H12B . . 109.1 ?
    N8 C12 H12B . . 109.1 ?
    H12A C12 H12B . . 107.8 ?
    N10 C13 N9 . . 112.7(5) ?
    N10 C13 H13A . . 109.1 ?
    N9 C13 H13A . . 109.1 ?
    N10 C13 H13B . . 109.1 ?
    N9 C13 H13B . . 109.1 ?
    H13A C13 H13B . . 107.8 ?
    N9 C14 N11 . . 111.0(5) ?
    N9 C14 H14A . . 109.4 ?
    N11 C14 H14A . . 109.4 ?
    N9 C14 H14B . . 109.4 ?
    N11 C14 H14B . . 109.4 ?
    H14A C14 H14B . . 108.0 ?
    N12 C15 N9 . . 110.4(5) ?
    N12 C15 H15A . . 109.6 ?
    N9 C15 H15A . . 109.6 ?
    N12 C15 H15B . . 109.6 ?
    N9 C15 H15B . . 109.6 ?
    H15A C15 H15B . . 108.1 ?
    N12 C16 N10 . . 112.1(4) ?
    N12 C16 H16A . . 109.2 ?
    N10 C16 H16A . . 109.2 ?
    N12 C16 H16B . . 109.2 ?
    N10 C16 H16B . . 109.2 ?
    H16A C16 H16B . . 107.9 ?
    N11 C17 N10 . . 111.4(5) ?
    N11 C17 H17A . . 109.3 ?
    N10 C17 H17A . . 109.3 ?
    N11 C17 H17B . . 109.3 ?
    N10 C17 H17B . . 109.3 ?
    H17A C17 H17B . . 108.0 ?
    N11 C18 N12 . . 111.6(5) ?
    N11 C18 H18A . . 109.3 ?
    N12 C18 H18A . . 109.3 ?
    N11 C18 H18B . . 109.3 ?
    N12 C18 H18B . . 109.3 ?
    H18A C18 H18B . . 108.0 ?
    N13 C19 N14 . . 112.0(5) ?
    N13 C19 H19A . . 109.2 ?
    N14 C19 H19A . . 109.2 ?
    N13 C19 H19B . . 109.2 ?
    N14 C19 H19B . . 109.2 ?
    H19A C19 H19B . . 107.9 ?
    N13 C20 N15 . . 111.5(5) ?
    N13 C20 H20A . . 109.3 ?
    N15 C20 H20A . . 109.3 ?
    N13 C20 H20B . . 109.3 ?
    N15 C20 H20B . . 109.3 ?
    H20A C20 H20B . . 108.0 ?
    N13 C21 N16 . . 111.3(5) ?
    N13 C21 H21A . . 109.4 ?
    N16 C21 H21A . . 109.4 ?
    N13 C21 H21B . . 109.4 ?
    N16 C21 H21B . . 109.4 ?
    H21A C21 H21B . . 108.0 ?
    N15 C22 N14 . . 112.2(4) ?
    N15 C22 H22A . . 109.2 ?
    N14 C22 H22A . . 109.2 ?
    N15 C22 H22B . . 109.2 ?
    N14 C22 H22B . . 109.2 ?
    H22A C22 H22B . . 107.9 ?
    N16 C23 N14 . . 112.2(4) ?
    N16 C23 H23A . . 109.2 ?
    N14 C23 H23A . . 109.2 ?
    N16 C23 H23B . . 109.2 ?
    N14 C23 H23B . . 109.2 ?
    H23A C23 H23B . . 107.9 ?
    N16 C24 N15 . . 111.8(5) ?
    N16 C24 H24A . . 109.3 ?
    N15 C24 H24A . . 109.3 ?
    N16 C24 H24B . . 109.3 ?
    N15 C24 H24B . . 109.3 ?
    H24A C24 H24B . . 107.9 ?
    O1 C25 C26 . . 117.6(6) ?
    O1 C25 C30 . . 121.6(6) ?
    C26 C25 C30 . . 120.8(6) ?
    C27 C26 C25 . . 119.7(6) ?
    C27 C26 H26 . . 120.1 ?
    C25 C26 H26 . . 120.1 ?
    C26 C27 C28 . . 119.3(6) ?
    C26 C27 H27 . . 120.3 ?
    C28 C27 H27 . . 120.3 ?
    C27 C28 C29 . . 121.8(5) ?
    C27 C28 N17 . . 119.7(6) ?
    C29 C28 N17 . . 118.5(5) ?
    C30 C29 C28 . . 118.3(5) ?
    C30 C29 H29 . . 120.9 ?
    C28 C29 H29 . . 120.9 ?
    C29 C30 C25 . . 120.0(6) ?
    C29 C30 H30 . . 120.0 ?
    C25 C30 H30 . . 120.0 ?
    O4 C31 C36 . . 117.8(5) ?
    O4 C31 C32 . . 122.1(6) ?
    C36 C31 C32 . . 120.2(6) ?
    C33 C32 C31 . . 119.3(6) ?
    C33 C32 H32 . . 120.3 ?
    C31 C32 H32 . . 120.3 ?
    C34 C33 C32 . . 119.4(5) ?
    C34 C33 H33 . . 120.3 ?
    C32 C33 H33 . . 120.3 ?
    C33 C34 C35 . . 121.9(5) ?
    C33 C34 N18 . . 119.1(5) ?
    C35 C34 N18 . . 119.0(6) ?
    C36 C35 C34 . . 119.0(5) ?
    C36 C35 H35 . . 120.5 ?
    C34 C35 H35 . . 120.5 ?
    C35 C36 C31 . . 120.2(5) ?
    C35 C36 H36 . . 119.9 ?
    C31 C36 H36 . . 119.9 ?
    O7 C37 C42 . . 117.8(6) ?
    O7 C37 C38 . . 121.6(6) ?
    C42 C37 C38 . . 120.5(6) ?
    C39 C38 C37 . . 119.5(6) ?
    C39 C38 H38 . . 120.3 ?
    C37 C38 H38 . . 120.3 ?
    C38 C39 C40 . . 119.0(5) ?
    C38 C39 H39 . . 120.5 ?
    C40 C39 H39 . . 120.5 ?
    C41 C40 C39 . . 121.5(5) ?
    C41 C40 N19 . . 119.7(6) ?
    C39 C40 N19 . . 118.8(5) ?
    C42 C41 C40 . . 119.5(6) ?
    C42 C41 H41 . . 120.3 ?
    C40 C41 H41 . . 120.3 ?
    C41 C42 C37 . . 120.0(6) ?
    C41 C42 H42 . . 120.0 ?
    C37 C42 H42 . . 120.0 ?
    O10 C43 C44 . . 118.1(6) ?
    O10 C43 C48 . . 121.5(6) ?
    C44 C43 C48 . . 120.4(6) ?
    C43 C44 C45 . . 120.5(6) ?
    C43 C44 H44 . . 119.8 ?
    C45 C44 H44 . . 119.8 ?
    C44 C45 C46 . . 118.5(5) ?
    C44 C45 H45 . . 120.7 ?
    C46 C45 H45 . . 120.7 ?
    C47 C46 C45 . . 122.4(5) ?
    C47 C46 N20 . . 118.7(6) ?
    C45 C46 N20 . . 118.8(6) ?
    C46 C47 C48 . . 119.0(6) ?
    C46 C47 H47 . . 120.5 ?
    C48 C47 H47 . . 120.5 ?
    C47 C48 C43 . . 119.2(6) ?
    C47 C48 H48 . . 120.4 ?
    C43 C48 H48 . . 120.4 ?
    O13 C49 C50 . . 118.3(5) ?
    O13 C49 C54 . . 122.3(5) ?
    C50 C49 C54 . . 119.4(5) ?
    C51 C50 C49 . . 121.2(5) ?
    C51 C50 H50 . . 119.4 ?
    C49 C50 H50 . . 119.4 ?
    C50 C51 C52 . . 118.3(5) ?
    C50 C51 H51 . . 120.8 ?
    C52 C51 H51 . . 120.8 ?
    C53 C52 C51 . . 122.2(5) ?
    C53 C52 N21 . . 118.7(5) ?
    C51 C52 N21 . . 119.1(5) ?
    C52 C53 C54 . . 119.1(5) ?
    C52 C53 H53 . . 120.4 ?
    C54 C53 H53 . . 120.4 ?
    C53 C54 C49 . . 119.7(5) ?
    C53 C54 H54 . . 120.1 ?
    C49 C54 H54 . . 120.1 ?
    O16 C55 C60 . . 118.2(5) ?
    O16 C55 C56 . . 121.9(5) ?
    C60 C55 C56 . . 119.9(5) ?
    C57 C56 C55 . . 119.2(5) ?
    C57 C56 H56 . . 120.4 ?
    C55 C56 H56 . . 120.4 ?
    C58 C57 C56 . . 119.2(5) ?
    C58 C57 H57 . . 120.4 ?
    C56 C57 H57 . . 120.4 ?
    C57 C58 C59 . . 121.9(5) ?
    C57 C58 N22 . . 118.9(5) ?
    C59 C58 N22 . . 119.1(5) ?
    C60 C59 C58 . . 118.7(5) ?
    C60 C59 H59 . . 120.7 ?
    C58 C59 H59 . . 120.7 ?
    C59 C60 C55 . . 121.1(5) ?
    C59 C60 H60 . . 119.5 ?
    C55 C60 H60 . . 119.5 ?
    O19 C61 C62 . . 122.7(5) ?
    O19 C61 C66 . . 117.8(5) ?
    C62 C61 C66 . . 119.6(5) ?
    C63 C62 C61 . . 119.7(5) ?
    C63 C62 H62 . . 120.1 ?
    C61 C62 H62 . . 120.1 ?
    C64 C63 C62 . . 119.3(5) ?
    C64 C63 H63 . . 120.4 ?
    C62 C63 H63 . . 120.4 ?
    C63 C64 C65 . . 122.0(5) ?
    C63 C64 N23 . . 118.5(5) ?
    C65 C64 N23 . . 119.4(5) ?
    C66 C65 C64 . . 118.4(5) ?
    C66 C65 H65 . . 120.8 ?
    C64 C65 H65 . . 120.8 ?
    C65 C66 C61 . . 121.0(5) ?
    C65 C66 H66 . . 119.5 ?
    C61 C66 H66 . . 119.5 ?
    O22 C67 C68 . . 118.0(5) ?
    O22 C67 C72 . . 122.9(5) ?
    C68 C67 C72 . . 119.1(5) ?
    C69 C68 C67 . . 121.5(5) ?
    C69 C68 H68 . . 119.3 ?
    C67 C68 H68 . . 119.3 ?
    C68 C69 C70 . . 118.2(5) ?
    C68 C69 H69 . . 120.9 ?
    C70 C69 H69 . . 120.9 ?
    C71 C70 C69 . . 122.3(5) ?
    C71 C70 N24 . . 118.3(5) ?
    C69 C70 N24 . . 119.3(5) ?
    C70 C71 C72 . . 118.7(5) ?
    C70 C71 H71 . . 120.6 ?
    C72 C71 H71 . . 120.6 ?
    C71 C72 C67 . . 120.2(5) ?
    C71 C72 H72 . . 119.9 ?
    C67 C72 H72 . . 119.9 ?
loop_
    _geom_torsion_atom_site_label_1
    _geom_torsion_atom_site_label_2
    _geom_torsion_atom_site_label_3
    _geom_torsion_atom_site_label_4
    _geom_torsion_site_symmetry_1
    _geom_torsion_site_symmetry_2
    _geom_torsion_site_symmetry_3
    _geom_torsion_site_symmetry_4
    _geom_torsion
    _geom_torsion_publ_flag
    C4 N2 C1 N1 . . . . -57.6(6) ?
    C5 N2 C1 N1 . . . . 57.7(6) ?
    C3 N1 C1 N2 . . . . -59.0(6) ?
    C2 N1 C1 N2 . . . . 59.4(7) ?
    C4 N3 C2 N1 . . . . 58.9(6) ?
    C6 N3 C2 N1 . . . . -58.5(6) ?
    C3 N1 C2 N3 . . . . 58.8(6) ?
    C1 N1 C2 N3 . . . . -58.8(6) ?
    C1 N1 C3 N4 . . . . 58.8(6) ?
    C2 N1 C3 N4 . . . . -58.7(6) ?
    C5 N4 C3 N1 . . . . -59.5(6) ?
    C6 N4 C3 N1 . . . . 58.8(6) ?
    C2 N3 C4 N2 . . . . -57.9(6) ?
    C6 N3 C4 N2 . . . . 59.6(6) ?
    C1 N2 C4 N3 . . . . 56.6(6) ?
    C5 N2 C4 N3 . . . . -59.5(6) ?
    C6 N4 C5 N2 . . . . -59.1(6) ?
    C3 N4 C5 N2 . . . . 58.3(6) ?
    C1 N2 C5 N4 . . . . -57.4(6) ?
    C4 N2 C5 N4 . . . . 58.7(6) ?
    C5 N4 C6 N3 . . . . 58.5(7) ?
    C3 N4 C6 N3 . . . . -59.5(7) ?
    C4 N3 C6 N4 . . . . -58.4(7) ?
    C2 N3 C6 N4 . . . . 59.9(7) ?
    C9 N5 C7 N6 . . . . -58.5(6) ?
    C8 N5 C7 N6 . . . . 60.1(6) ?
    C10 N6 C7 N5 . . . . -58.5(6) ?
    C11 N6 C7 N5 . . . . 57.8(6) ?
    C9 N5 C8 N7 . . . . 58.8(6) ?
    C7 N5 C8 N7 . . . . -60.0(6) ?
    C10 N7 C8 N5 . . . . 59.0(6) ?
    C12 N7 C8 N5 . . . . -57.4(6) ?
    C7 N5 C9 N8 . . . . 58.3(6) ?
    C8 N5 C9 N8 . . . . -59.3(6) ?
    C11 N8 C9 N5 . . . . -58.7(6) ?
    C12 N8 C9 N5 . . . . 58.6(6) ?
    C12 N7 C10 N6 . . . . 58.7(6) ?
    C8 N7 C10 N6 . . . . -57.8(6) ?
    C7 N6 C10 N7 . . . . 57.4(6) ?
    C11 N6 C10 N7 . . . . -58.2(6) ?
    C12 N8 C11 N6 . . . . -56.9(6) ?
    C9 N8 C11 N6 . . . . 59.6(6) ?
    C7 N6 C11 N8 . . . . -59.2(6) ?
    C10 N6 C11 N8 . . . . 56.9(6) ?
    C10 N7 C12 N8 . . . . -58.3(6) ?
    C8 N7 C12 N8 . . . . 58.3(6) ?
    C11 N8 C12 N7 . . . . 57.8(6) ?
    C9 N8 C12 N7 . . . . -58.7(6) ?
    C16 N10 C13 N9 . . . . -58.2(6) ?
    C17 N10 C13 N9 . . . . 57.5(6) ?
    C14 N9 C13 N10 . . . . -59.1(6) ?
    C15 N9 C13 N10 . . . . 60.0(7) ?
    C13 N9 C14 N11 . . . . 59.0(6) ?
    C15 N9 C14 N11 . . . . -58.6(6) ?
    C17 N11 C14 N9 . . . . -59.7(6) ?
    C18 N11 C14 N9 . . . . 58.7(6) ?
    C16 N12 C15 N9 . . . . 59.6(6) ?
    C18 N12 C15 N9 . . . . -58.0(6) ?
    C14 N9 C15 N12 . . . . 58.4(6) ?
    C13 N9 C15 N12 . . . . -59.7(6) ?
    C15 N12 C16 N10 . . . . -58.5(6) ?
    C18 N12 C16 N10 . . . . 58.7(6) ?
    C13 N10 C16 N12 . . . . 57.1(6) ?
    C17 N10 C16 N12 . . . . -59.0(6) ?
    C18 N11 C17 N10 . . . . -59.4(6) ?
    C14 N11 C17 N10 . . . . 58.5(6) ?
    C13 N10 C17 N11 . . . . -57.1(6) ?
    C16 N10 C17 N11 . . . . 59.1(6) ?
    C17 N11 C18 N12 . . . . 58.4(7) ?
    C14 N11 C18 N12 . . . . -60.0(7) ?
    C16 N12 C18 N11 . . . . -57.7(7) ?
    C15 N12 C18 N11 . . . . 60.0(7) ?
    C20 N13 C19 N14 . . . . -58.3(7) ?
    C21 N13 C19 N14 . . . . 60.0(6) ?
    C22 N14 C19 N13 . . . . 57.6(6) ?
    C23 N14 C19 N13 . . . . -58.5(6) ?
    C19 N13 C20 N15 . . . . 58.0(7) ?
    C21 N13 C20 N15 . . . . -59.7(6) ?
    C22 N15 C20 N13 . . . . -58.1(6) ?
    C24 N15 C20 N13 . . . . 59.2(6) ?
    C20 N13 C21 N16 . . . . 59.1(6) ?
    C19 N13 C21 N16 . . . . -59.5(6) ?
    C23 N16 C21 N13 . . . . 58.6(6) ?
    C24 N16 C21 N13 . . . . -58.1(6) ?
    C20 N15 C22 N14 . . . . 58.8(6) ?
    C24 N15 C22 N14 . . . . -58.2(6) ?
    C19 N14 C22 N15 . . . . -58.3(6) ?
    C23 N14 C22 N15 . . . . 58.0(6) ?
    C24 N16 C23 N14 . . . . 59.5(6) ?
    C21 N16 C23 N14 . . . . -57.5(6) ?
    C22 N14 C23 N16 . . . . -58.9(6) ?
    C19 N14 C23 N16 . . . . 57.1(6) ?
    C23 N16 C24 N15 . . . . -59.0(6) ?
    C21 N16 C24 N15 . . . . 58.6(6) ?
    C22 N15 C24 N16 . . . . 58.6(6) ?
    C20 N15 C24 N16 . . . . -58.8(6) ?
    O1 C25 C26 C27 . . . . -178.8(6) ?
    C30 C25 C26 C27 . . . . 3.4(10) ?
    C25 C26 C27 C28 . . . . -1.7(9) ?
    C26 C27 C28 C29 . . . . 0.7(9) ?
    C26 C27 C28 N17 . . . . 177.9(5) ?
    O3 N17 C28 C27 . . . . 179.2(6) ?
    O2 N17 C28 C27 . . . . -0.8(8) ?
    O3 N17 C28 C29 . . . . -3.5(9) ?
    O2 N17 C28 C29 . . . . 176.5(6) ?
    C27 C28 C29 C30 . . . . -1.3(9) ?
    N17 C28 C29 C30 . . . . -178.5(5) ?
    C28 C29 C30 C25 . . . . 2.9(9) ?
    O1 C25 C30 C29 . . . . 178.2(6) ?
    C26 C25 C30 C29 . . . . -4.1(10) ?
    O4 C31 C32 C33 . . . . -177.3(6) ?
    C36 C31 C32 C33 . . . . 3.0(10) ?
    C31 C32 C33 C34 . . . . -1.9(9) ?
    C32 C33 C34 C35 . . . . 0.6(9) ?
    C32 C33 C34 N18 . . . . 178.6(5) ?
    O5 N18 C34 C33 . . . . 1.4(8) ?
    O6 N18 C34 C33 . . . . -176.8(6) ?
    O5 N18 C34 C35 . . . . 179.5(6) ?
    O6 N18 C34 C35 . . . . 1.2(8) ?
    C33 C34 C35 C36 . . . . -0.4(9) ?
    N18 C34 C35 C36 . . . . -178.4(5) ?
    C34 C35 C36 C31 . . . . 1.5(8) ?
    O4 C31 C36 C35 . . . . 177.5(5) ?
    C32 C31 C36 C35 . . . . -2.8(9) ?
    O7 C37 C38 C39 . . . . 178.1(6) ?
    C42 C37 C38 C39 . . . . -2.6(9) ?
    C37 C38 C39 C40 . . . . 1.8(9) ?
    C38 C39 C40 C41 . . . . -0.6(9) ?
    C38 C39 C40 N19 . . . . -178.1(5) ?
    O8 N19 C40 C41 . . . . 179.5(6) ?
    O9 N19 C40 C41 . . . . -0.6(8) ?
    O8 N19 C40 C39 . . . . -3.0(9) ?
    O9 N19 C40 C39 . . . . 176.9(6) ?
    C39 C40 C41 C42 . . . . 0.3(9) ?
    N19 C40 C41 C42 . . . . 177.8(5) ?
    C40 C41 C42 C37 . . . . -1.2(9) ?
    O7 C37 C42 C41 . . . . -178.3(6) ?
    C38 C37 C42 C41 . . . . 2.4(9) ?
    O10 C43 C44 C45 . . . . 177.3(6) ?
    C48 C43 C44 C45 . . . . -1.9(9) ?
    C43 C44 C45 C46 . . . . 1.5(9) ?
    C44 C45 C46 C47 . . . . -1.0(9) ?
    C44 C45 C46 N20 . . . . -178.6(5) ?
    O12 N20 C46 C47 . . . . 2.1(9) ?
    O11 N20 C46 C47 . . . . -176.2(6) ?
    O12 N20 C46 C45 . . . . 179.8(6) ?
    O11 N20 C46 C45 . . . . 1.4(8) ?
    C45 C46 C47 C48 . . . . 0.9(9) ?
    N20 C46 C47 C48 . . . . 178.5(5) ?
    C46 C47 C48 C43 . . . . -1.3(9) ?
    O10 C43 C48 C47 . . . . -177.4(6) ?
    C44 C43 C48 C47 . . . . 1.8(10) ?
    O13 C49 C50 C51 . . . . 179.3(5) ?
    C54 C49 C50 C51 . . . . 0.8(9) ?
    C49 C50 C51 C52 . . . . 1.9(9) ?
    C50 C51 C52 C53 . . . . -2.4(9) ?
    C50 C51 C52 N21 . . . . 176.2(5) ?
    O15 N21 C52 C53 . . . . 10.0(8) ?
    O14 N21 C52 C53 . . . . -168.5(5) ?
    O15 N21 C52 C51 . . . . -168.6(6) ?
    O14 N21 C52 C51 . . . . 12.8(8) ?
    C51 C52 C53 C54 . . . . 0.1(9) ?
    N21 C52 C53 C54 . . . . -178.5(5) ?
    C52 C53 C54 C49 . . . . 2.6(9) ?
    O13 C49 C54 C53 . . . . 178.4(5) ?
    C50 C49 C54 C53 . . . . -3.1(9) ?
    O16 C55 C56 C57 . . . . 178.0(5) ?
    C60 C55 C56 C57 . . . . -2.6(9) ?
    C55 C56 C57 C58 . . . . 1.5(9) ?
    C56 C57 C58 C59 . . . . 0.7(9) ?
    C56 C57 C58 N22 . . . . -176.8(5) ?
    O17 N22 C58 C57 . . . . 6.9(8) ?
    O18 N22 C58 C57 . . . . -171.7(5) ?
    O17 N22 C58 C59 . . . . -170.8(6) ?
    O18 N22 C58 C59 . . . . 10.7(8) ?
    C57 C58 C59 C60 . . . . -1.9(9) ?
    N22 C58 C59 C60 . . . . 175.7(5) ?
    C58 C59 C60 C55 . . . . 0.7(9) ?
    O16 C55 C60 C59 . . . . -179.1(5) ?
    C56 C55 C60 C59 . . . . 1.5(9) ?
    O19 C61 C62 C63 . . . . 177.9(5) ?
    C66 C61 C62 C63 . . . . -3.7(8) ?
    C61 C62 C63 C64 . . . . 3.2(9) ?
    C62 C63 C64 C65 . . . . -0.8(9) ?
    C62 C63 C64 N23 . . . . -177.9(5) ?
    O20 N23 C64 C63 . . . . 6.7(9) ?
    O21 N23 C64 C63 . . . . -171.7(5) ?
    O20 N23 C64 C65 . . . . -170.5(6) ?
    O21 N23 C64 C65 . . . . 11.1(8) ?
    C63 C64 C65 C66 . . . . -1.2(9) ?
    N23 C64 C65 C66 . . . . 175.9(5) ?
    C64 C65 C66 C61 . . . . 0.8(9) ?
    O19 C61 C66 C65 . . . . -179.9(5) ?
    C62 C61 C66 C65 . . . . 1.6(8) ?
    O22 C67 C68 C69 . . . . -179.2(5) ?
    C72 C67 C68 C69 . . . . 0.5(9) ?
    C67 C68 C69 C70 . . . . 1.4(9) ?
    C68 C69 C70 C71 . . . . -1.3(9) ?
    C68 C69 C70 N24 . . . . 175.3(5) ?
    O24 N24 C70 C71 . . . . 8.9(9) ?
    O23 N24 C70 C71 . . . . -169.7(5) ?
    O24 N24 C70 C69 . . . . -167.9(6) ?
    O23 N24 C70 C69 . . . . 13.5(8) ?
    C69 C70 C71 C72 . . . . -0.7(9) ?
    N24 C70 C71 C72 . . . . -177.3(5) ?
    C70 C71 C72 C67 . . . . 2.6(9) ?
    O22 C67 C72 C71 . . . . 177.1(6) ?
    C68 C67 C72 C71 . . . . -2.6(9) ?
loop_
    _geom_hbond_atom_site_label_D
    _geom_hbond_atom_site_label_H
    _geom_hbond_atom_site_label_A
    _geom_hbond_site_symmetry_A
    _geom_hbond_distance_DH
    _geom_hbond_distance_HA
    _geom_hbond_distance_DA
    _geom_hbond_angle_DHA
    _geom_hbond_publ_flag
    O1 H1O O1W . 0.84 1.75 2.574(7) 169 y
    O4 H4O O2W . 0.84 1.76 2.585(7) 168 y
    O7 H7O O3W . 0.84 1.76 2.584(7) 168 y
    O10 H10O O4W . 0.84 1.76 2.584(7) 168 y
    O13 H13O N2 . 0.84 1.81 2.649(6) 173 y
    O16 H16O N6 . 0.84 1.81 2.641(6) 170 y
    O19 H19O N10 . 0.84 1.82 2.648(7) 170 y
    O22 H22O N14 . 0.84 1.81 2.645(7) 171 y
    O1W H1W1 N1 . 0.84 2.01 2.814(8) 161 y
    O1W H1W2 N4 1_655 0.84 2.02 2.851(7) 169 y
    O2W H2W1 N5 . 0.84 2.02 2.837(7) 166 y
    O2W H2W2 N7 1_455 0.84 1.98 2.811(7) 172 y
    O3W H3W1 N9 . 0.84 2.04 2.830(8) 158 y
    O3W H3W2 N11 1_455 0.84 2.01 2.845(7) 170 y
    O4W H4W1 N13 . 0.84 2.03 2.832(7) 161 y
    O4W H4W2 N16 1_655 0.84 1.99 2.819(7) 171 y
