# Supplementary material for: Non-merohedrally twinned hexa­methyl­enetetra­mine–4-nitro­phenol–water (1/2/1), triclinic modification
Source: Acta Crystallogr Sect E Struct Rep Online. 2008 Oct 25;64(Pt 11):o2195. doi: 10.1107/S1600536808034442 (PMC2959611; doi:10.1107/S1600536808034442)
Supplement: Supplementary file 2 [file e-64-o2195-Isup2.hkl]

# 
# h,k,l, Fc-squared, Fo-squared, sigma(Fo-squared) and status flag 
# 
data_I
_shelx_title '  P1' 
_shelx_refln_list_code          4 
_shelx_F_calc_maximum      153.28 
_exptl_crystal_F_000       920.00 
_reflns_d_resolution_high  0.7697 
 
loop_ 
 _symmetry_equiv_pos_as_xyz 
 'x, y, z' 
 
_cell_length_a     6.9325 
_cell_length_b    11.6867 
_cell_length_c    25.0826 
_cell_angle_alpha  96.728 
_cell_angle_beta   92.449 
_cell_angle_gamma  89.971 
 
_shelx_F_squared_multiplier     1.000 
 
loop_ 
 _refln_index_h 
 _refln_index_k 
 _refln_index_l 
 _refln_F_squared_calc 
 _refln_F_squared_meas 
 _refln_F_squared_sigma 
 _refln_observed_status 
   2   0   0    23495.41    19900.11    981.67 o 
   3   0   0     3633.37     3181.31    494.36 o 
   4   0   0     3323.44     2958.50     90.44 o 
   5   0   0     1519.35     1428.46     50.17 o 
   6   0   0      990.55     1092.63     46.19 o 
   7   0   0      285.80      324.98     16.66 o 
   8   0   0      156.58       94.17     20.20 o 
  -7   1   0       51.94       60.95      8.66 o 
  -6   1   0      671.78      683.33     70.28 o 
  -5   1   0      164.97      209.53     11.83 o 
  -4   1   0      436.88      465.68     48.14 o 
  -3   1   0       28.29       27.16      4.62 o 
  -2   1   0    23341.36    24706.42    903.74 o 
  -1   1   0        1.35       -3.35      2.24 o 
   0   1   0        0.03       -1.48      0.99 o 
   1   1   0       50.35       34.64      1.59 o 
   2   1   0    21038.99    21474.18    659.65 o 
   3   1   0      171.97      125.40      6.13 o 
   4   1   0      667.95      641.85     23.11 o 
   5   1   0      261.16      262.14     11.20 o 
   6   1   0      745.38      804.11     35.64 o 
   7   1   0       37.60       62.49     16.20 o 
   8   1   0      100.75      102.48     21.16 o 
  -8   2   0       92.59      108.06     14.84 o 
  -7   2   0       80.58       97.73     10.69 o 
  -6   2   0     1570.95     1725.77     57.06 o 
  -5   2   0      296.66      355.95     33.02 o 
  -4   2   0     2042.07     2401.02     74.59 o 
  -3   2   0     1164.89     1087.86     35.39 o 
  -2   2   0    19266.87    16468.58    421.09 o 
  -1   2   0     8273.69     7042.24    197.87 o 
   0   2   0     6241.85     6834.49    167.06 o 
   1   2   0    13336.52    11109.01    214.09 o 
   2   2   0     1698.87     1285.64     31.58 o 
   3   2   0      992.31     1069.44     24.42 o 
   4   2   0     6290.19     7465.26    162.25 o 
   5   2   0      264.57      218.31     24.94 o 
   6   2   0      510.93      387.04     29.12 o 
   7   2   0      229.62      335.18     13.92 o 
   8   2   0        1.95       -2.42     13.94 o 
  -8   3   0      367.15      397.35     26.59 o 
  -7   3   0        0.30       -0.76      7.05 o 
  -6   3   0      273.98      250.01     14.48 o 
  -5   3   0        0.57        2.04      5.20 o 
  -4   3   0     1832.19     1817.79     55.31 o 
  -3   3   0        7.87        1.49      2.98 o 
  -2   3   0     1147.28     1175.56     26.37 o 
  -1   3   0       27.26       29.18      3.60 o 
   0   3   0        0.02       -1.75      2.15 o 
   1   3   0       72.35       64.99      3.41 o 
   2   3   0      402.04      428.35     18.20 o 
   3   3   0       90.64       62.03      6.11 o 
   4   3   0      787.88      799.61     22.58 o 
   5   3   0       56.84       77.42      5.92 o 
   6   3   0      138.00      124.87     10.17 o 
   7   3   0        3.13        7.82      5.82 o 
   8   3   0      155.41      134.89     12.93 o 
  -8   4   0      228.42      244.65     21.94 o 
  -7   4   0      155.82      196.65     18.75 o 
  -6   4   0      594.34      542.56     29.24 o 
  -5   4   0      815.95      742.12     26.21 o 
  -4   4   0      286.35      498.10     13.36 o 
  -3   4   0     2896.18     2848.85     52.46 o 
  -2   4   0      549.73      423.68     12.64 o 
  -1   4   0      562.29      412.24     12.89 o 
   0   4   0      325.50      269.27      7.43 o 
   1   4   0      117.16      121.47      4.24 o 
   2   4   0      979.08      762.27     20.60 o 
   3   4   0     1288.27     1534.13     38.19 o 
   4   4   0      924.77      823.68     42.53 o 
   5   4   0     1235.52     1103.04     41.76 o 
   6   4   0     1282.37      922.05     38.91 o 
   7   4   0      542.10      484.05     22.37 o 
   8   4   0       91.62       64.39      8.78 o 
  -8   5   0       25.88       19.42     12.40 o 
  -7   5   0        2.61       -8.04     13.22 o 
  -6   5   0      130.36      113.05      9.14 o 
  -5   5   0       14.67       15.78      4.34 o 
  -4   5   0       53.11       55.05      4.51 o 
  -3   5   0       45.22       33.32      3.84 o 
  -2   5   0      291.97      315.34     12.86 o 
  -1   5   0       21.09       22.83      2.69 o 
   0   5   0        2.80        4.41      2.01 o 
   1   5   0       38.91       39.53      2.81 o 
   2   5   0      369.35      356.04      9.10 o 
   3   5   0       61.09       48.99      4.07 o 
   4   5   0        5.80        5.28      5.41 o 
   5   5   0        2.25        2.10      6.95 o 
   6   5   0      153.35      137.46     14.29 o 
   7   5   0       29.88       55.73      9.06 o 
   8   5   0       30.50       51.66      9.82 o 
  -8   6   0        7.76       10.95      8.24 o 
  -7   6   0      137.69      200.22     12.98 o 
  -6   6   0      700.38      605.16     23.90 o 
  -5   6   0      502.62      364.24     24.07 o 
  -4   6   0       51.45       68.00     13.23 o 
  -3   6   0      200.94      261.45      9.11 o 
  -2   6   0      636.59      521.19     16.23 o 
  -1   6   0     1363.14     1267.40     30.02 o 
   0   6   0     4815.16     5360.21     98.76 o 
   1   6   0      214.30      237.72     20.56 o 
   2   6   0      145.94      139.75      9.87 o 
   3   6   0      147.82      188.57      8.65 o 
   4   6   0      216.64      293.76     16.53 o 
   5   6   0      602.24      527.79     25.02 o 
   6   6   0      836.24      688.54     30.35 o 
   7   6   0      432.17      373.36     28.52 o 
   8   6   0      276.57      276.19     18.66 o 
  -7   7   0       21.74       26.36     13.32 o 
  -6   7   0       60.83       72.00     17.32 o 
  -5   7   0      169.92      203.84     12.93 o 
  -4   7   0      119.25      110.83      7.34 o 
  -3   7   0      110.11       74.76      8.10 o 
  -2   7   0      150.03      155.11      8.33 o 
  -1   7   0       55.97       61.34      5.36 o 
   0   7   0        1.80        2.49      2.30 o 
   1   7   0       26.80       36.13      3.31 o 
   2   7   0        9.90        4.63      3.08 o 
   3   7   0      124.30       86.00      7.31 o 
   4   7   0      276.52      285.88     13.83 o 
   5   7   0       13.20        7.83      7.89 o 
   6   7   0       22.59       10.67      9.53 o 
   7   7   0       65.64       62.83     10.79 o 
  -7   8   0       98.88      109.53     11.75 o 
  -6   8   0      208.99      171.12     13.55 o 
  -5   8   0      469.18      433.31     22.38 o 
  -4   8   0      231.43      237.74     11.07 o 
  -3   8   0       37.03       61.70      8.00 o 
  -2   8   0       75.89       87.84     17.14 o 
  -1   8   0      112.81      129.52     11.97 o 
   0   8   0     1017.15     1130.97     22.01 o 
   1   8   0      414.38      396.34      9.72 o 
   2   8   0      836.93      754.90     20.00 o 
   3   8   0      135.24      210.04     10.66 o 
   4   8   0      741.99      665.04     24.33 o 
   5   8   0      425.78      407.27     29.35 o 
   6   8   0      448.35      513.41     26.72 o 
   7   8   0      130.70      169.85     16.27 o 
  -7   9   0       15.84       22.89     10.15 o 
  -6   9   0      104.13       85.31     10.95 o 
  -5   9   0       23.25       29.78      5.81 o 
  -4   9   0        8.22        8.77      5.02 o 
  -3   9   0      357.06      307.41     15.86 o 
  -2   9   0      520.49      586.44     23.17 o 
  -1   9   0      213.59      233.92      9.25 o 
   0   9   0        0.16       -3.31      2.62 o 
   1   9   0      301.53      314.73      8.70 o 
   2   9   0      444.05      437.87     13.89 o 
   3   9   0      287.20      271.08     12.15 o 
   4   9   0       39.79       42.43      8.12 o 
   5   9   0      151.79      149.30     15.33 o 
   6   9   0       11.97       22.95     10.44 o 
   7   9   0       50.23       46.49     11.74 o 
  -6  10   0      126.62       95.04     11.75 o 
  -5  10   0       10.26        8.39      6.22 o 
  -4  10   0        7.10      103.91     25.28 o 
  -3  10   0      556.82      461.85     20.88 o 
  -2  10   0      136.81      140.27     11.37 o 
  -1  10   0      414.46      396.00     13.05 o 
   0  10   0      205.00      216.09     11.68 o 
   1  10   0      217.01      250.75     17.34 o 
   2  10   0      207.11      181.78     10.79 o 
   3  10   0      871.11      776.25     21.40 o 
   4  10   0      275.91      310.95     14.56 o 
   5  10   0       24.28       47.36     11.15 o 
   6  10   0       71.99       88.21     25.22 o 
  -6  11   0       57.47       41.62     21.44 o 
  -5  11   0       28.97       32.07     10.53 o 
  -4  11   0       91.63      121.09      9.56 o 
  -3  11   0      170.90      142.28     15.25 o 
  -2  11   0      155.28      166.49     10.67 o 
  -1  11   0      264.68      287.59     11.76 o 
   0  11   0        0.22        0.42      3.87 o 
   1  11   0      228.94      223.68     12.82 o 
   2  11   0       58.09       73.84      7.80 o 
   3  11   0      180.88      144.42      8.40 o 
   4  11   0       16.22       11.22      6.30 o 
   5  11   0       19.26       22.75     10.92 o 
   6  11   0       12.14        9.96     10.95 o 
  -5  12   0      172.01      166.79     11.56 o 
  -4  12   0        0.88        2.72      6.04 o 
  -3  12   0      187.27      204.18     12.57 o 
  -2  12   0       82.81       77.53      8.49 o 
  -1  12   0       23.83       25.79      4.94 o 
   0  12   0      158.52      188.78     15.86 o 
   1  12   0       52.04       72.16     15.77 o 
   2  12   0      210.72      216.35     13.47 o 
   3  12   0       36.97       48.21      7.59 o 
   4  12   0      128.44      177.27     18.08 o 
   5  12   0       10.71       18.33     11.96 o 
  -4  13   0       65.61       62.51      8.88 o 
  -3  13   0       79.33       77.97      9.80 o 
  -2  13   0       14.36       11.16     10.72 o 
  -1  13   0        8.80        1.59      8.32 o 
   0  13   0        2.00       -8.26      5.51 o 
   1  13   0        8.11       16.60      7.51 o 
   2  13   0       13.57       13.22      7.71 o 
   3  13   0       21.41       15.02      8.07 o 
   4  13   0        6.35      -10.21     13.40 o 
  -3  14   0       25.88       17.08      9.04 o 
  -2  14   0       53.58       65.82     23.11 o 
  -1  14   0      161.25      159.70     21.35 o 
   0  14   0      229.47      219.83     37.62 o 
   1  14   0      283.61      286.06     18.37 o 
   2  14   0      120.66      151.06     21.71 o 
   3  14   0      371.87      396.70     28.66 o 
   0  15   0        0.75      -11.05      9.36 o 
  -1 -15   1        7.16       -0.65      7.80 o 
   0 -15   1        0.36       -9.88      6.58 o 
   1 -15   1       14.45        6.47     11.94 o 
  -3 -14   1       36.33       18.63      7.14 o 
  -2 -14   1       50.61       56.62     10.54 o 
  -1 -14   1       16.20        8.37      7.48 o 
   0 -14   1      232.98      205.41     24.65 o 
   1 -14   1       27.61       32.17     13.40 o 
   2 -14   1       21.76       37.26     12.08 o 
   3 -14   1       65.60       65.93      9.53 o 
  -4 -13   1       41.48       33.36     11.79 o 
  -3 -13   1       71.19       70.41     13.85 o 
  -2 -13   1       14.97       18.19      7.03 o 
  -1 -13   1       27.22       19.76      7.63 o 
   0 -13   1        0.13       -4.08      5.77 o 
   1 -13   1       20.70       25.78      6.70 o 
   2 -13   1       11.26       16.60      8.14 o 
   3 -13   1       94.84       82.69     11.31 o 
   4 -13   1       56.77       55.86      8.65 o 
  -5 -12   1       62.50      111.64     31.13 o 
  -4 -12   1       15.56       13.89      7.38 o 
  -3 -12   1      163.09      174.61     11.79 o 
  -2 -12   1        8.16        5.48      5.99 o 
  -1 -12   1      155.75      181.16     18.19 o 
   0 -12   1       46.26       41.77      8.21 o 
   1 -12   1      318.78      274.09     11.10 o 
   2 -12   1      277.62      259.69     13.69 o 
   3 -12   1       48.17       47.17      9.45 o 
   4 -12   1       28.89       22.13      7.00 o 
   5 -12   1       57.26       57.65      8.33 o 
  -6 -11   1       43.58       17.25     11.66 o 
  -5 -11   1       25.88       22.17     10.82 o 
  -4 -11   1       35.09       41.35      7.51 o 
  -3 -11   1      155.08      138.55     11.56 o 
  -2 -11   1      239.30      242.66     12.44 o 
  -1 -11   1      181.57      230.15     13.41 o 
   0 -11   1        0.27       -5.49      3.66 o 
   1 -11   1      133.47      166.56     10.10 o 
   2 -11   1      312.07      337.10     14.61 o 
   3 -11   1      114.79       90.76     10.49 o 
   4 -11   1      132.82      157.28     10.65 o 
   5 -11   1        7.63       10.71      5.74 o 
   6 -11   1       39.53       28.44     10.86 o 
  -6 -10   1       61.46       84.36     13.81 o 
  -5 -10   1      222.70      250.95     24.58 o 
  -4 -10   1      554.43      487.56     18.22 o 
  -3 -10   1      452.95      405.23     13.48 o 
  -2 -10   1      383.81      312.97     11.76 o 
  -1 -10   1      901.03      878.89     26.40 o 
   0 -10   1     1657.33     1704.42     41.39 o 
   1 -10   1      713.46      882.12     23.47 o 
   2 -10   1      158.23      126.71      9.02 o 
   3 -10   1      138.23      191.40     13.38 o 
   4 -10   1      651.30      553.36     19.68 o 
   5 -10   1      138.27      126.51     10.11 o 
   6 -10   1       23.93       46.77      9.63 o 
  -7  -9   1       19.48       27.87     15.44 o 
  -6  -9   1       76.96       64.64     13.17 o 
  -5  -9   1       81.35       67.04     11.46 o 
  -4  -9   1       22.10       15.00      6.51 o 
  -3  -9   1      360.11      276.15     10.53 o 
  -2  -9   1      534.27      597.56     17.26 o 
  -1  -9   1      152.01      173.28      6.41 o 
   0  -9   1        1.27       -1.66      2.78 o 
   1  -9   1      113.06      108.19      6.52 o 
   2  -9   1      634.17      695.36     26.28 o 
   3  -9   1       98.87       92.51      9.57 o 
   4  -9   1       17.31       13.29      5.20 o 
   5  -9   1        5.25       -0.66      4.73 o 
   6  -9   1       57.10       46.25      9.97 o 
   7  -9   1        2.24       -3.58      8.98 o 
  -7  -8   1      108.63      105.49     13.36 o 
  -6  -8   1       44.25       60.67     11.29 o 
  -5  -8   1      143.63      146.61     14.48 o 
  -4  -8   1      179.80      200.51     12.65 o 
  -3  -8   1      118.21      105.51      7.93 o 
  -2  -8   1      661.86      596.38     16.67 o 
  -1  -8   1      777.55      783.67     24.10 o 
   0  -8   1      547.71      645.23     13.86 o 
   1  -8   1      504.54      623.28     15.60 o 
   2  -8   1      542.24      389.45     14.40 o 
   3  -8   1      150.45      162.37     11.44 o 
   4  -8   1      121.39      145.06      8.72 o 
   5  -8   1       59.61       64.94      8.52 o 
   6  -8   1      263.40      216.98     18.18 o 
   7  -8   1       59.34       48.81      9.49 o 
  -7  -7   1       47.33       76.10     11.49 o 
  -6  -7   1       24.12       18.36     13.74 o 
  -5  -7   1      123.82      130.09     14.37 o 
  -4  -7   1      209.36      195.43     17.85 o 
  -3  -7   1      145.41      115.33      7.96 o 
  -2  -7   1      195.60      208.82      7.45 o 
  -1  -7   1       93.51      113.19      4.48 o 
   0  -7   1        0.69        0.10      2.09 o 
   1  -7   1       37.36       44.10      3.86 o 
   2  -7   1      236.86      228.73      9.90 o 
   3  -7   1       12.54        1.24      5.37 o 
   4  -7   1       80.52       82.12      6.51 o 
   5  -7   1        5.63        7.02      6.12 o 
   6  -7   1       98.46       73.65      9.10 o 
   7  -7   1       12.51       16.90      7.68 o 
  -8  -6   1       72.83       84.03     12.84 o 
  -7  -6   1       22.33       36.98      9.39 o 
  -6  -6   1      456.41      498.30     24.10 o 
  -5  -6   1      174.61       68.22     19.19 o 
  -4  -6   1      226.29      249.79     12.27 o 
  -3  -6   1      489.99      396.33     13.29 o 
  -2  -6   1      221.34      263.48     15.42 o 
  -1  -6   1     4828.54     4711.35     81.75 o 
   0  -6   1     2362.25     2703.22     47.79 o 
   1  -6   1     2527.43     2490.76     61.13 o 
   2  -6   1      692.94      645.59     17.27 o 
   3  -6   1      204.88      218.94      8.31 o 
   4  -6   1      228.66      221.60      7.87 o 
   5  -6   1      322.26      312.04     18.89 o 
   6  -6   1      307.28      404.11     18.31 o 
   7  -6   1      404.12      382.22     18.38 o 
   8  -6   1      233.49      240.99     23.09 o 
  -8  -5   1        5.39       10.98      8.24 o 
  -7  -5   1       11.74       25.39     10.09 o 
  -6  -5   1       47.51       45.17      9.42 o 
  -5  -5   1       43.42       53.37      7.87 o 
  -4  -5   1       23.61       23.04      5.80 o 
  -3  -5   1       43.79       35.39      4.43 o 
  -2  -5   1      359.20      344.30      8.88 o 
  -1  -5   1        0.09        1.68      2.36 o 
   0  -5   1        0.43       -2.42      1.61 o 
   1  -5   1        0.58       -1.85      1.85 o 
   2  -5   1      349.42      367.71     12.46 o 
   3  -5   1       12.13        4.77      2.69 o 
   4  -5   1       58.42       52.78      6.42 o 
   5  -5   1       20.20       23.13      4.50 o 
   6  -5   1       92.38      105.34      8.97 o 
   7  -5   1       12.12       58.02     13.32 o 
   8  -5   1       28.65       34.80     13.06 o 
  -8  -4   1       90.36       79.20      9.53 o 
  -7  -4   1      132.20      170.21     12.85 o 
  -6  -4   1      632.92      584.90     25.05 o 
  -5  -4   1      529.43      475.67     58.22 o 
  -4  -4   1      765.77      692.20     27.57 o 
  -3  -4   1     2464.71     2573.13     62.38 o 
  -2  -4   1      576.13      501.36     14.54 o 
  -1  -4   1      317.65      241.46      5.70 o 
   0  -4   1     2542.95     2846.98     52.99 o 
   1  -4   1      295.43      225.09      7.25 o 
   2  -4   1      570.47      507.53     13.19 o 
   3  -4   1     2411.00     2618.58     52.80 o 
   4  -4   1      729.02      729.36     18.31 o 
   5  -4   1      491.62      447.07     17.85 o 
   6  -4   1      579.28      559.94     30.04 o 
   7  -4   1      135.06      145.84     16.69 o 
   8  -4   1       93.50       85.37     27.72 o 
  -8  -3   1      200.93      231.71     12.92 o 
  -7  -3   1        0.51       -1.07      5.07 o 
  -6  -3   1      245.68      141.69     15.67 o 
  -5  -3   1       36.84       39.21      4.82 o 
  -4  -3   1     1704.35     1688.24     47.42 o 
  -3  -3   1        8.84        0.79      4.70 o 
  -2  -3   1     1276.98     1372.17     33.91 o 
  -1  -3   1        0.29       -2.70      1.80 o 
   0  -3   1        0.02       -2.17      1.45 o 
   1  -3   1       28.04       25.50      3.14 o 
   2  -3   1      856.03     1052.09     21.97 o 
   3  -3   1       61.82       40.26      5.13 o 
   4  -3   1     1200.40     1158.41     36.87 o 
   5  -3   1       74.29      106.07      9.02 o 
   6  -3   1      237.00      211.17     13.54 o 
   7  -3   1        0.27       11.09      9.35 o 
   8  -3   1      173.27      170.23     25.14 o 
  -8  -2   1       73.32       86.93     12.46 o 
  -7  -2   1       77.20       90.93     11.39 o 
  -6  -2   1     1497.55     1804.85     90.37 o 
  -5  -2   1      293.70      271.81     21.38 o 
  -4  -2   1     1945.94     2327.66     51.72 o 
  -3  -2   1     1138.31     1083.27     24.69 o 
  -2  -2   1    19228.82    16797.30    451.58 o 
  -1  -2   1     8227.89     7021.93    148.39 o 
   0  -2   1     6236.15     6728.44    124.70 o 
   1  -2   1    13330.65    11363.91    276.68 o 
   2  -2   1     1645.84     1475.03     57.37 o 
   3  -2   1     1003.88     1054.91     28.67 o 
   4  -2   1     6138.59     7162.00    213.95 o 
   5  -2   1      295.83      229.88     26.12 o 
   6  -2   1      553.96      423.16     25.94 o 
   7  -2   1      253.13      361.33     18.36 o 
   8  -2   1        1.78       15.79     10.43 o 
  -8  -1   1      105.51      140.35     23.18 o 
  -7  -1   1       13.16       18.08     12.80 o 
  -6  -1   1      874.29      875.74     31.28 o 
  -5  -1   1        0.90       -1.63      8.80 o 
  -4  -1   1      373.25      362.14     26.67 o 
  -3  -1   1       25.48        2.31      2.93 o 
  -2  -1   1    21530.55    21738.48    613.47 o 
  -1  -1   1       75.41       55.05      2.92 o 
   0  -1   1        0.34       -1.64      1.09 o 
   1  -1   1      132.61       98.14      3.57 o 
   2  -1   1    15414.53    16340.00    480.60 o 
   3  -1   1      259.29      190.23     17.98 o 
   4  -1   1      782.99      720.04     36.13 o 
   5  -1   1      101.27      121.38      9.38 o 
   6  -1   1      937.29      898.41     52.50 o 
   7  -1   1       34.71       49.93      8.23 o 
  -8   0   1      657.25      497.23     40.78 o 
  -7   0   1       19.99       30.60      7.63 o 
  -6   0   1     8242.14     7107.57    217.74 o 
  -5   0   1       69.80       36.64     33.01 o 
  -3   0   1     2998.80     3002.05    110.62 o 
   0   0   1       77.56        0.11      0.16 o 
   3   0   1     3235.97     2462.90    131.24 o 
   4   0   1     9440.38    11654.18    362.89 o 
   5   0   1      167.45      195.40     29.83 o 
   6   0   1     1085.38     1117.29     38.62 o 
   7   0   1        0.56        9.38      6.72 o 
  -8   1   1      154.65      116.31     21.18 o 
  -7   1   1        0.56        7.97      6.37 o 
  -6   1   1      846.05      816.60     39.58 o 
  -5   1   1      113.58      157.92     10.49 o 
  -4   1   1      540.48      545.66     24.95 o 
  -3   1   1      165.16      150.35     10.52 o 
  -2   1   1    16873.41    17492.19    649.19 o 
  -1   1   1      147.18      128.11     15.51 o 
   0   1   1        0.17       -2.31      1.54 o 
   1   1   1      153.70      119.81      5.15 o 
   2   1   1     9186.36     9928.62    196.15 o 
   3   1   1      178.58      113.10      6.06 o 
   4   1   1      571.47      472.49     16.67 o 
   5   1   1      144.20      179.20      9.04 o 
   6   1   1      517.78      531.57     27.93 o 
   7   1   1       36.82       69.87     16.58 o 
   8   1   1      108.58      118.47     22.20 o 
  -8   2   1      182.98      211.42     19.07 o 
  -7   2   1      130.98      122.81     11.69 o 
  -6   2   1     2599.10     2331.47     74.55 o 
  -5   2   1      583.94      477.86     20.17 o 
  -4   2   1     5289.38     6287.88    274.80 o 
  -3   2   1     1162.08     1188.79     47.53 o 
  -2   2   1     3717.42     2923.41     82.09 o 
  -1   2   1     8204.07     7095.72    199.13 o 
   0   2   1    13204.61    14291.92    348.48 o 
   1   2   1     7735.20     6694.60    129.47 o 
   2   2   1     5921.28     5208.96    114.33 o 
   3   2   1     1824.16     1805.98     40.28 o 
   4   2   1     3146.70     2712.50     60.13 o 
   5   2   1     1217.58     1074.27     25.41 o 
   6   2   1     1196.90     1020.69     37.42 o 
   7   2   1      248.79      219.72     10.78 o 
   8   2   1      283.52      276.51     22.78 o 
  -8   3   1      336.70      397.60     26.74 o 
  -7   3   1        0.46       11.91      9.71 o 
  -6   3   1      264.48      279.60     15.48 o 
  -5   3   1       74.45       85.07      8.53 o 
  -4   3   1     1152.43     1145.22     50.17 o 
  -3   3   1      106.13       81.21      4.99 o 
  -2   3   1      104.81       88.95      4.21 o 
  -1   3   1      109.32      116.08      6.12 o 
   0   3   1        0.32       -2.98      1.98 o 
   1   3   1       86.23       89.46      4.73 o 
   2   3   1       50.67       36.61      4.96 o 
   3   3   1       16.72       11.67      3.99 o 
   4   3   1      112.38      107.82      8.78 o 
   5   3   1       87.32      125.80      7.25 o 
   6   3   1        1.81        4.23      7.53 o 
   7   3   1        5.06       10.50      6.07 o 
   8   3   1      128.33      165.14     14.56 o 
  -8   4   1      145.06      140.62     17.46 o 
  -7   4   1      101.18      117.47     15.23 o 
  -6   4   1      592.03      630.51     32.36 o 
  -5   4   1     1069.32      983.11     33.07 o 
  -3   4   1     1648.11     1756.82     35.31 o 
  -2   4   1     1716.05     1526.67     38.53 o 
  -1   4   1      837.27      708.70     19.71 o 
   0   4   1    17210.36    18902.54    369.71 o 
   1   4   1      442.04      402.34      9.08 o 
   2   4   1     2065.00     1631.25     33.26 o 
   3   4   1      258.30      316.15     11.60 o 
   4   4   1       24.11       43.58      7.44 o 
   5   4   1     1090.96      934.21     36.08 o 
   6   4   1      887.18      784.33     31.60 o 
   7   4   1      255.65      212.86     14.22 o 
   8   4   1      195.14      158.99     20.99 o 
  -8   5   1       37.45       42.37     13.31 o 
  -7   5   1       39.90       26.20     11.90 o 
  -6   5   1       45.91       43.93      8.81 o 
  -5   5   1       64.98       74.73      5.93 o 
  -4   5   1        0.70       -3.26      2.98 o 
  -3   5   1       62.45       48.43      3.50 o 
  -2   5   1      316.01      334.62     13.35 o 
  -1   5   1       87.28       95.28      5.63 o 
   0   5   1        0.80       -1.02      1.98 o 
   1   5   1      113.35      116.70      4.38 o 
   2   5   1      339.45      349.12      8.96 o 
   3   5   1        8.26       -2.99      2.59 o 
   4   5   1       27.04       26.60      6.38 o 
   5   5   1      102.07      137.11     11.02 o 
   6   5   1       10.37       13.19      7.09 o 
   7   5   1       11.46       21.78     15.03 o 
   8   5   1       47.21       73.00     10.60 o 
  -8   6   1      200.82      197.57     21.28 o 
  -7   6   1       54.49       55.39     15.15 o 
  -6   6   1      780.96      617.30     24.27 o 
  -5   6   1       76.61       36.53     18.94 o 
  -4   6   1      342.18      368.49     10.93 o 
  -3   6   1      246.73      222.84      7.87 o 
  -2   6   1      355.23      256.27     11.48 o 
  -1   6   1     1226.91     1164.05     34.68 o 
   0   6   1     2769.09     2891.75     54.40 o 
   1   6   1      775.72      850.13     41.40 o 
   2   6   1     1790.76     1592.74     39.53 o 
   3   6   1      403.43      467.56     14.98 o 
   5   6   1      452.69      349.89     21.00 o 
   6   6   1      370.85      278.36     17.08 o 
   7   6   1      102.19      116.61     12.53 o 
   8   6   1       60.14       68.94     13.97 o 
  -7   7   1       23.99       35.21     15.52 o 
  -6   7   1       31.84       40.50      7.83 o 
  -5   7   1       33.84       35.89      7.48 o 
  -4   7   1      226.90      212.87     11.31 o 
  -3   7   1      120.32       79.09      6.71 o 
  -2   7   1       20.37       27.67      5.41 o 
  -1   7   1       10.47       22.58      3.50 o 
   0   7   1        2.23        3.34      2.36 o 
   1   7   1       13.01       13.68      2.68 o 
   2   7   1      189.24      229.71      7.92 o 
   3   7   1      123.66       79.20      7.18 o 
   4   7   1      116.29      128.73     12.16 o 
   5   7   1       66.38       67.63     10.47 o 
   6   7   1       94.48      117.09     24.13 o 
   7   7   1       10.64       11.40      8.85 o 
  -7   8   1       25.94       61.57      9.80 o 
  -6   8   1       88.49       96.96     10.74 o 
  -5   8   1       20.95       38.68      8.57 o 
  -4   8   1      263.65      448.43     15.98 o 
  -3   8   1      158.57      180.46      9.82 o 
  -2   8   1      560.42      572.06     50.22 o 
  -1   8   1      342.09      428.53     16.03 o 
   0   8   1      571.16      553.70     13.25 o 
   1   8   1      380.41      447.89     12.07 o 
   2   8   1      287.39      332.03      9.88 o 
   3   8   1     2576.03     2445.59     62.70 o 
   4   8   1      155.63      304.02     18.76 o 
   5   8   1       19.91        9.23      8.51 o 
   6   8   1      198.13      213.23     17.28 o 
   7   8   1      113.20       92.45     28.33 o 
  -7   9   1       16.73       38.92     11.18 o 
  -6   9   1       61.27       43.92     10.29 o 
  -5   9   1      120.70       99.27      7.96 o 
  -4   9   1       14.09       11.93      5.09 o 
  -3   9   1      240.61      177.78     10.26 o 
  -2   9   1      259.16      275.36     14.73 o 
  -1   9   1      229.16      243.46     11.85 o 
   0   9   1        1.33       -1.17      3.09 o 
   1   9   1      213.09      229.30      7.37 o 
   2   9   1       94.77      116.10     11.33 o 
   3   9   1       22.94       10.64      4.37 o 
   4   9   1       84.35       85.17     11.95 o 
   5   9   1      129.33      148.37     17.52 o 
   6   9   1       27.14       25.85     17.81 o 
   7   9   1        2.52        7.70     10.22 o 
  -6  10   1       88.71       81.85     17.28 o 
  -5  10   1      189.25      205.80     12.54 o 
  -4  10   1      366.57      384.51     15.82 o 
  -3  10   1     1035.40      907.22     28.14 o 
  -2  10   1       50.82       40.71     14.66 o 
  -1  10   1      168.61      163.10      7.99 o 
   0  10   1       52.15       44.86      5.29 o 
   1  10   1       81.33       90.67      8.68 o 
   2  10   1      179.95      193.08     15.60 o 
   3  10   1      644.39      705.42     19.84 o 
   4  10   1      220.11      250.77     15.56 o 
   5  10   1      175.28      180.02     17.08 o 
   6  10   1      139.58      119.15     15.16 o 
  -6  11   1       32.82       18.11     15.65 o 
  -5  11   1       22.77       31.24      6.83 o 
  -4  11   1        2.15        4.18      5.54 o 
  -3  11   1      168.72      145.13     10.33 o 
  -2  11   1       42.60       41.14      6.87 o 
  -1  11   1      164.99      184.64      8.76 o 
   0  11   1        0.79        1.80      3.95 o 
   1  11   1      103.98      107.35      9.54 o 
   2  11   1       41.39       29.97      6.65 o 
   3  11   1      115.60      107.63     10.50 o 
   4  11   1        4.59        2.95      6.84 o 
   5  11   1        8.50        9.13     10.40 o 
   6  11   1        2.35        7.06     11.39 o 
  -5  12   1        2.02        7.66      6.42 o 
  -4  12   1      280.36      303.81     15.13 o 
  -3  12   1      117.11       90.52     10.67 o 
  -2  12   1      195.99      194.48     11.95 o 
  -1  12   1      362.94      373.68     19.19 o 
   0  12   1      396.77      374.06     20.06 o 
   1  12   1      217.35      163.69     13.84 o 
   2  12   1      137.82      110.69     10.20 o 
   3  12   1      391.33      399.25     18.96 o 
   4  12   1       49.27       71.26     11.06 o 
   5  12   1       45.06       42.65     12.90 o 
  -4  13   1       18.61       16.75      7.00 o 
  -3  13   1       20.06       21.32      7.29 o 
  -2  13   1       10.18       24.99      8.61 o 
  -1  13   1        4.27        1.52      5.44 o 
   0  13   1        0.03       -5.58      5.99 o 
   1  13   1        7.13        8.88      9.17 o 
   2  13   1       13.15       19.28      7.72 o 
   3  13   1       15.56       10.66      6.41 o 
   4  13   1        3.06       -7.03     12.73 o 
  -3  14   1      412.51      410.63     19.21 o 
  -2  14   1      200.34      223.29     16.33 o 
  -1  14   1       21.34       26.15     12.37 o 
   0  14   1       35.44       47.43     12.93 o 
   1  14   1      143.34      117.43     13.19 o 
   2  14   1       19.90       24.92      8.78 o 
   3  14   1      580.44      625.68     25.11 o 
   0  15   1        0.15        2.61      9.13 o 
  -1 -15   2       19.06       22.94     17.53 o 
   0 -15   2        2.73        0.50      8.52 o 
   1 -15   2       12.95       -7.09     10.79 o 
  -3 -14   2       50.56       61.91     11.62 o 
  -2 -14   2      141.81      108.85     12.99 o 
  -1 -14   2       27.22       28.28      8.65 o 
   0 -14   2       57.33       80.38     15.86 o 
   1 -14   2       22.58       11.09     11.09 o 
   2 -14   2      101.91      116.59     39.52 o 
   3 -14   2      194.34      177.89     15.59 o 
  -4 -13   2       70.93       87.05     23.70 o 
  -3 -13   2       85.39       60.95     10.83 o 
  -2 -13   2       19.07       26.84      7.36 o 
  -1 -13   2       23.99       23.68      7.81 o 
   0 -13   2        0.61       -3.08      6.13 o 
   1 -13   2       11.03       20.03      6.58 o 
   2 -13   2       10.73        2.72      7.72 o 
   3 -13   2       22.49       14.56      9.05 o 
   4 -13   2       97.40      109.77     10.53 o 
  -5 -12   2       79.79       81.19     14.61 o 
  -4 -12   2        1.93        4.33      8.99 o 
  -3 -12   2       65.08       49.15      7.50 o 
  -2 -12   2      255.27      227.99     13.65 o 
  -1 -12   2       25.81       19.47      7.53 o 
   0 -12   2      146.14      164.96     21.60 o 
   1 -12   2       44.25       55.85      6.01 o 
   2 -12   2       47.58       60.31      7.82 o 
   3 -12   2      317.98      270.96     25.31 o 
   4 -12   2      206.20      206.89     12.76 o 
   5 -12   2        8.41        1.89      6.23 o 
  -6 -11   2       51.85       27.70     11.77 o 
  -5 -11   2       21.45       22.08     10.60 o 
  -4 -11   2      134.41      153.37     10.98 o 
  -3 -11   2      112.65      104.43      7.31 o 
  -2 -11   2      354.46      383.50     13.60 o 
  -1 -11   2       57.53       60.48      7.87 o 
   0 -11   2        0.07        0.06      3.76 o 
   1 -11   2       15.20       14.50      4.51 o 
   2 -11   2      307.77      340.45     17.12 o 
   3 -11   2        9.12        3.17      6.80 o 
   4 -11   2      121.56      156.44     10.56 o 
   5 -11   2        1.06        8.60      5.79 o 
   6 -11   2       50.42       29.06     10.95 o 
  -6 -10   2       61.12       48.89     17.87 o 
  -5 -10   2       33.56       19.92      7.59 o 
  -4 -10   2       39.71      112.06     41.16 o 
  -3 -10   2      281.01      233.97     10.42 o 
  -2 -10   2       34.54       46.95      5.82 o 
  -1 -10   2      158.18      132.56      8.13 o 
   0 -10   2      968.28      913.26     24.20 o 
   1 -10   2       27.11       45.06      9.18 o 
   2 -10   2      221.02      244.03     13.90 o 
   3 -10   2        2.27       -0.03      6.10 o 
   4 -10   2      560.86      618.37     25.76 o 
   5 -10   2       86.03       86.48      8.18 o 
   6 -10   2       53.70       61.01     10.51 o 
  -7  -9   2       24.83       41.29     11.96 o 
  -6  -9   2       94.29       70.42     12.22 o 
  -5  -9   2       14.85       23.37     10.08 o 
  -4  -9   2        1.77        2.76      6.07 o 
  -3  -9   2       81.18       50.93      5.15 o 
  -2  -9   2      670.27      751.91     20.47 o 
  -1  -9   2       15.11        9.91      3.04 o 
   0  -9   2        0.08       -3.00      2.65 o 
   1  -9   2        0.11       -4.90      3.27 o 
   2  -9   2      764.60      833.20     22.69 o 
   3  -9   2       16.70       11.54      6.60 o 
   4  -9   2       12.74       12.63      6.83 o 
   5  -9   2        5.80        6.92      6.05 o 
   6  -9   2       65.29       38.95      9.19 o 
   7  -9   2       18.94       15.86      9.95 o 
  -7  -8   2       71.18       96.20     12.99 o 
  -6  -8   2       79.59      110.53     13.13 o 
  -5  -8   2      652.71      584.87     28.18 o 
  -4  -8   2      252.54      232.07     13.12 o 
  -3  -8   2      185.87      212.91     10.67 o 
  -2  -8   2      126.36      117.08      9.63 o 
  -1  -8   2       44.47       36.85      4.19 o 
   0  -8   2     4891.60     5487.92     95.73 o 
   1  -8   2       43.88       33.71      4.19 o 
   2  -8   2      130.93      127.78     11.03 o 
   3  -8   2      189.13      203.44     12.53 o 
   4  -8   2      231.12      215.35     13.42 o 
   5  -8   2      687.11      575.90     23.95 o 
   6  -8   2       82.18       82.07     15.26 o 
   7  -8   2       61.14       85.30     10.90 o 
  -7  -7   2       18.07       47.40     16.38 o 
  -6  -7   2       34.24       21.98      9.13 o 
  -5  -7   2       99.58      117.22     12.15 o 
  -4  -7   2      109.37      122.76      9.43 o 
  -3  -7   2        5.87       -5.91      3.94 o 
  -2  -7   2      191.98      208.94      7.42 o 
  -1  -7   2        0.91       -0.25      2.06 o 
   0  -7   2        0.32       -0.89      2.04 o 
   1  -7   2       46.56       47.85      3.36 o 
   2  -7   2      175.29      191.66      9.17 o 
   3  -7   2       84.70       50.77      7.31 o 
   4  -7   2      158.26      171.99     11.36 o 
   5  -7   2      190.81      218.26     13.36 o 
   6  -7   2       10.21       11.29      8.51 o 
   7  -7   2       26.87       27.85      8.12 o 
  -8  -6   2      239.27      210.23     17.86 o 
  -7  -6   2      424.64      366.65     20.50 o 
  -6  -6   2      340.73      431.37     21.90 o 
  -5  -6   2      353.19      303.24     29.30 o 
  -4  -6   2      229.94      209.65     12.89 o 
  -3  -6   2      199.95      242.54      9.77 o 
  -2  -6   2      690.87      688.67     27.38 o 
  -1  -6   2     2635.41     2643.53     55.23 o 
   0  -6   2     2312.20     2672.47     47.27 o 
   1  -6   2     4930.21     4980.37     93.08 o 
   2  -6   2      211.49      197.92      8.80 o 
   3  -6   2      487.14      408.19     12.22 o 
   4  -6   2      249.24      246.25      9.97 o 
   5  -6   2      161.72      104.21      9.30 o 
   6  -6   2      450.35      485.28     20.73 o 
   7  -6   2       19.21       40.71      8.06 o 
   8  -6   2       80.44       92.56     10.93 o 
  -8  -5   2       30.36       31.18      8.91 o 
  -7  -5   2        7.44        3.47      6.89 o 
  -6  -5   2      161.17      156.04     16.88 o 
  -5  -5   2        1.59       -1.97     10.60 o 
  -4  -5   2       78.27       59.88      6.16 o 
  -3  -5   2        7.56        0.01      3.49 o 
  -2  -5   2      340.55      337.71      8.80 o 
  -1  -5   2        4.69        7.27      1.82 o 
   0  -5   2        2.70        2.94      1.85 o 
   1  -5   2        6.40        2.46      2.98 o 
   2  -5   2      349.94      358.96     12.32 o 
   3  -5   2       46.55       32.14      3.39 o 
   4  -5   2        7.58        6.64      4.30 o 
   5  -5   2       34.77       55.89      6.71 o 
   6  -5   2      160.19      166.42     11.36 o 
   7  -5   2       15.36       21.93     12.88 o 
   8  -5   2        6.18        4.83     10.99 o 
  -8  -4   2      213.72      221.67     13.66 o 
  -7  -4   2      150.39      199.78     13.66 o 
  -6  -4   2      612.71      609.02     25.73 o 
  -5  -4   2      790.74      704.35     38.92 o 
  -4  -4   2      308.07      500.46     28.33 o 
  -3  -4   2     2858.70     2833.58     68.53 o 
  -2  -4   2      521.86      384.16     11.83 o 
  -1  -4   2      594.84      424.44      8.65 o 
   0  -4   2      294.46      237.11      5.80 o 
   1  -4   2      124.17      124.43      5.35 o 
   2  -4   2      966.92      780.10     19.04 o 
   3  -4   2     1305.91     1581.70     32.73 o 
   4  -4   2      914.02      844.56     20.77 o 
   5  -4   2     1240.46     1126.84     27.10 o 
   6  -4   2     1228.39      939.92     32.36 o 
   7  -4   2      543.81      472.13     28.30 o 
   8  -4   2       78.91       88.84     15.20 o 
  -8  -3   2      415.54      455.48     18.54 o 
  -7  -3   2        0.60       -7.30      4.87 o 
  -6  -3   2      288.72      213.17     12.93 o 
  -5  -3   2       23.32       28.69      6.47 o 
  -4  -3   2     1508.35     1646.44     37.38 o 
  -3  -3   2       74.68       67.72      4.27 o 
  -2  -3   2      531.27      556.37     14.96 o 
  -1  -3   2       92.45      103.94      4.23 o 
   0  -3   2        0.01       -2.17      1.45 o 
   1  -3   2       91.74       91.53      4.83 o 
   2  -3   2      110.89      109.92      3.98 o 
   3  -3   2       54.97       42.01      4.09 o 
   4  -3   2      331.68      323.38     13.59 o 
   5  -3   2       34.17       48.49      4.89 o 
   6  -3   2       47.94       47.46      7.87 o 
   7  -3   2        8.56       11.45      9.73 o 
   8  -3   2      133.22      131.86     16.75 o 
  -8  -2   2      183.74      233.98     29.45 o 
  -7  -2   2      139.05      121.76      8.34 o 
  -6  -2   2     2661.80     2249.72     66.49 o 
  -5  -2   2      608.84      480.18     12.76 o 
  -4  -2   2     5442.48     6751.67    146.82 o 
  -3  -2   2     1222.31     1214.69     24.80 o 
  -2  -2   2     3768.23     2977.30     81.33 o 
  -1  -2   2     8159.11     6981.40    147.45 o 
   0  -2   2    13278.75    14080.50    243.58 o 
   1  -2   2     7855.97     6724.71    164.31 o 
   2  -2   2     5735.59     5200.40     95.53 o 
   3  -2   2     1844.60     1770.44     46.26 o 
   4  -2   2     3041.89     2685.46     82.89 o 
   5  -2   2     1213.23     1082.75     47.70 o 
   6  -2   2     1074.20      916.68     33.45 o 
   7  -2   2      228.16      258.46     17.86 o 
   8  -2   2      268.82      276.06     21.81 o 
  -8  -1   2      135.92      124.36     23.16 o 
  -7  -1   2       39.09       54.15     16.33 o 
  -6  -1   2      657.05      774.27     28.44 o 
  -5  -1   2      208.78      250.24     11.11 o 
  -4  -1   2      653.58      599.09     19.90 o 
  -3  -1   2      257.19      194.15     13.10 o 
  -2  -1   2    11148.95    11075.52    264.17 o 
  -1  -1   2      120.96       80.48      3.56 o 
   0  -1   2        0.38       -2.11      1.40 o 
   1  -1   2       89.44       64.06      2.42 o 
   2  -1   2     4373.79     4796.57    150.40 o 
   3  -1   2      115.98       64.51     14.08 o 
   4  -1   2      354.35      276.21     25.73 o 
   5  -1   2      308.98      356.99     17.30 o 
   6  -1   2       76.34       27.75      9.75 o 
   7  -1   2        3.85        5.84      7.30 o 
  -7   0   2      253.61      304.03     16.17 o 
  -6   0   2      458.75      729.48     27.44 o 
  -5   0   2     1349.54     1221.58     71.40 o 
  -4   0   2    10625.89    11766.50    382.05 o 
  -3   0   2     4053.21     1592.44     86.37 o 
  -2   0   2       98.10       -0.36      2.29 o 
  -1   0   2      118.31       98.51      4.20 o 
   0   0   2      290.94       -0.78      0.52 o 
   1   0   2     1881.55     1426.49     40.10 o 
   2   0   2    15402.34    12772.95    354.21 o 
   3   0   2        1.77        1.01      3.36 o 
   4   0   2      230.84      220.32      9.88 o 
   5   0   2     1358.27     1201.12     44.94 o 
   6   0   2       53.20       40.65      8.59 o 
   7   0   2       20.13       17.15      7.17 o 
  -8   1   2      114.36      159.12     23.71 o 
  -7   1   2       46.93       70.73     16.08 o 
  -6   1   2      729.73      738.15     34.21 o 
  -5   1   2      102.12      134.77     12.80 o 
  -4   1   2      702.64      694.79     46.73 o 
  -3   1   2      188.28      152.73     10.40 o 
  -2   1   2     5869.83     5808.67    305.27 o 
  -1   1   2       96.87       92.56      7.40 o 
   0   1   2        0.20       -1.36      3.21 o 
   1   1   2       64.70       51.68      3.61 o 
   2   1   2     1693.10     2007.19     37.36 o 
   3   1   2      175.85      155.50      4.51 o 
   4   1   2      110.65       93.20      5.36 o 
   5   1   2      324.71      371.15     14.37 o 
   6   1   2       12.83       18.50      4.95 o 
   7   1   2        3.43        6.32     11.83 o 
  -8   2   2       19.74       37.74      9.25 o 
  -7   2   2      315.22      376.05     21.23 o 
  -6   2   2      287.02      291.33     18.78 o 
  -5   2   2      803.97      654.57     27.45 o 
  -4   2   2      552.81     1609.40     90.82 o 
  -3   2   2     1023.09     1241.81     49.58 o 
  -2   2   2     3242.56     2628.57     56.25 o 
  -1   2   2     1764.40     1460.59     35.98 o 
   0   2   2    18821.14    19458.75    474.03 o 
   1   2   2     2077.34     1808.61     40.76 o 
   2   2   2     2678.18     2426.61     53.88 o 
   3   2   2     5781.18     5673.27    123.42 o 
   4   2   2     3217.55     3037.05     67.10 o 
   5   2   2      457.62      375.48     11.71 o 
   6   2   2     2069.97     1717.82     60.52 o 
   7   2   2       41.09       44.68      7.49 o 
   8   2   2       13.60       29.26      8.52 o 
  -8   3   2      133.71      130.74     16.75 o 
  -7   3   2        7.45       10.06      9.38 o 
  -6   3   2      115.15      122.49     11.63 o 
  -5   3   2       36.75       42.03      6.90 o 
  -4   3   2      300.37      276.03     15.64 o 
  -3   3   2       15.08       10.74      2.82 o 
  -2   3   2      169.62      180.20      5.09 o 
  -1   3   2       36.16       28.90      3.09 o 
   0   3   2        0.04       -0.62      1.72 o 
   1   3   2       55.90       46.82      2.76 o 
   2   3   2      692.87      680.67     17.98 o 
   3   3   2        8.22        9.43      3.03 o 
   4   3   2      307.91      331.44      9.56 o 
   5   3   2       33.98       43.21      5.08 o 
   6   3   2       95.81       96.62      8.80 o 
   7   3   2       20.48       11.18      6.24 o 
   8   3   2       67.01       76.88     11.31 o 
  -8   4   2      137.03      153.93     37.51 o 
  -7   4   2       37.85      129.15     15.71 o 
  -6   4   2      359.23      482.68     27.16 o 
  -5   4   2       85.19       49.15     53.03 o 
  -4   4   2      213.53      166.53      6.98 o 
  -3   4   2      311.99      334.71      8.27 o 
  -2   4   2     1103.17      835.02     19.67 o 
  -1   4   2     2122.84     1885.45     47.83 o 
   0   4   2     3679.83     3935.95     78.39 o 
   1   4   2      529.24      466.73     11.09 o 
   2   4   2       24.33       13.51      3.36 o 
   3   4   2      176.29      207.02      8.81 o 
   4   4   2      555.06      545.43     22.85 o 
   5   4   2       45.41       48.95      7.24 o 
   6   4   2      134.88      147.26     11.44 o 
   7   4   2      242.93      166.20     12.54 o 
   8   4   2      103.09      110.20     11.25 o 
  -8   5   2        8.53       20.29     12.19 o 
  -7   5   2       12.33        5.97     10.28 o 
  -6   5   2      131.36       75.23     15.97 o 
  -5   5   2       36.86       49.40      9.36 o 
  -4   5   2        1.62       -2.26      3.02 o 
  -3   5   2        9.86        8.15      2.55 o 
  -2   5   2      429.20      481.11     17.26 o 
  -1   5   2       57.02       72.43      4.59 o 
   0   5   2        1.97        2.75      2.15 o 
   1   5   2       22.97       19.20      2.82 o 
   2   5   2      633.62      685.20     15.39 o 
   3   5   2      102.99       82.66      6.15 o 
   4   5   2      173.50      179.17     12.03 o 
   5   5   2       65.83       86.42      9.30 o 
   6   5   2       13.22        8.93      6.88 o 
   7   5   2       23.33       14.26      7.71 o 
   8   5   2       20.27       35.03      9.10 o 
  -8   6   2       46.55       67.72     15.07 o 
  -7   6   2      150.04      260.05     34.24 o 
  -6   6   2      423.54      480.24     20.53 o 
  -5   6   2      432.36      481.08     20.07 o 
  -4   6   2      442.83      389.05     12.32 o 
  -3   6   2      467.05      515.65     13.93 o 
  -2   6   2     1883.29     1700.75     51.96 o 
  -1   6   2     2099.98     2245.39    123.52 o 
   0   6   2     8562.75     9717.10    191.71 o 
   1   6   2     2094.96     2013.22     87.35 o 
   2   6   2      372.72      375.38     24.17 o 
   3   6   2      300.59      303.62     11.32 o 
   4   6   2      101.03      116.57     10.76 o 
   5   6   2      338.53      253.83     16.37 o 
   6   6   2       35.38       43.22     10.76 o 
   7   6   2      293.97      270.87     17.63 o 
   8   6   2      173.54      149.28     14.17 o 
  -7   7   2       40.10       45.98      8.95 o 
  -6   7   2       40.43       33.56      7.72 o 
  -5   7   2       23.90       29.80      7.07 o 
  -4   7   2      209.39      235.60     12.38 o 
  -3   7   2      117.87      100.94     10.08 o 
  -2   7   2      320.40      358.94     18.82 o 
  -1   7   2       19.19       29.09      3.62 o 
   0   7   2        1.82        0.83      2.30 o 
   1   7   2       42.70       54.21      3.73 o 
   2   7   2      371.92      424.65     12.62 o 
   3   7   2        9.71        5.57      4.82 o 
   4   7   2       15.85       23.57      8.19 o 
   5   7   2      174.91      219.14     15.94 o 
   6   7   2       20.38       24.13      8.74 o 
   7   7   2       35.12       24.06      9.58 o 
  -7   8   2      168.00      182.11     14.18 o 
  -6   8   2      812.18      686.36     27.74 o 
  -5   8   2      316.96      316.52     17.24 o 
  -4   8   2      563.61      523.77     17.76 o 
  -3   8   2     1934.12     1982.04     59.82 o 
  -2   8   2      395.38      329.66     18.83 o 
  -1   8   2      162.63      189.55     17.14 o 
   0   8   2      601.53      686.24     15.60 o 
   1   8   2      307.89      288.42      8.68 o 
   2   8   2      759.02      679.68     39.87 o 
   3   8   2      192.94      276.03     12.10 o 
   5   8   2       62.15       66.74     11.02 o 
   6   8   2      360.21      394.37     22.81 o 
   7   8   2      206.65      253.42     59.16 o 
  -7   9   2       50.89       52.01     11.69 o 
  -6   9   2        7.94       -0.29      7.30 o 
  -5   9   2      138.88      144.33     12.41 o 
  -4   9   2       41.33       41.36      9.26 o 
  -3   9   2       19.88       13.80      5.45 o 
  -2   9   2       26.74       17.70     12.68 o 
  -1   9   2      103.26      114.31      8.41 o 
   0   9   2        0.20       -0.17      3.24 o 
   1   9   2       53.57       64.76      4.78 o 
   2   9   2       16.33       16.72      4.42 o 
   3   9   2       18.08        7.50      3.86 o 
   4   9   2       93.67       99.52     12.73 o 
   5   9   2       44.14       46.07     19.89 o 
   6   9   2       19.82       27.80     10.35 o 
   7   9   2       52.21       67.95     12.80 o 
  -6  10   2       21.67       29.95     14.54 o 
  -5  10   2       42.69       57.64      7.48 o 
  -4  10   2      300.33      290.62     14.17 o 
  -3  10   2      802.62      747.26     24.16 o 
  -2  10   2      513.13      469.71     42.23 o 
  -1  10   2        6.27        8.22      4.26 o 
   0  10   2      633.67      525.21     17.82 o 
   1  10   2       54.55       42.89      7.65 o 
   2  10   2      425.94      562.40     50.84 o 
   3  10   2      435.36      387.57     13.33 o 
   4  10   2      174.99      380.61     22.91 o 
   5  10   2       55.34       52.78     12.37 o 
   6  10   2       25.23       20.90     10.83 o 
  -6  11   2       13.61       26.65     26.19 o 
  -5  11   2       12.63       17.97      7.47 o 
  -4  11   2        7.14        9.23      5.92 o 
  -3  11   2      106.78       92.78      8.85 o 
  -2  11   2       51.05       54.21      8.64 o 
  -1  11   2       33.85       34.57      5.05 o 
   0  11   2        1.60        4.14      3.93 o 
   1  11   2        6.60       16.32      5.97 o 
   2  11   2       70.52       51.20      7.68 o 
   3  11   2        2.38        2.31      4.50 o 
   4  11   2        0.84        2.35      6.94 o 
   5  11   2       15.86       18.20     13.55 o 
   6  11   2       10.66        2.47     11.20 o 
  -5  12   2       68.71       67.39      9.64 o 
  -4  12   2      263.42      259.08     14.19 o 
  -3  12   2      618.13      510.44     19.76 o 
  -2  12   2       83.72       99.65      8.42 o 
  -1  12   2      209.36      163.13      8.55 o 
   0  12   2      174.01      196.39     14.84 o 
   1  12   2       43.20       60.95      9.47 o 
   2  12   2      122.69      124.22     12.37 o 
   3  12   2      292.60      358.07     16.87 o 
   4  12   2       58.08       83.46     11.63 o 
   5  12   2        0.60        6.24     31.18 o 
  -4  13   2        3.75        4.88      6.58 o 
  -3  13   2        8.20        4.66      6.61 o 
  -2  13   2       16.32       19.75      6.97 o 
  -1  13   2        9.41       11.57      5.71 o 
   0  13   2        0.19       -0.25      6.13 o 
   1  13   2       18.70       13.98      7.90 o 
   2  13   2       13.91       18.35      7.72 o 
   3  13   2        4.76        1.78      6.56 o 
   4  13   2        8.70       16.76     14.68 o 
  -3  14   2      529.19      576.69     22.75 o 
  -2  14   2        6.21       19.10      8.78 o 
  -1  14   2      154.62      145.22     15.30 o 
   0  14   2       88.96      108.92     22.26 o 
   1  14   2      338.23      305.04     19.66 o 
   2  14   2       14.82       11.37      8.18 o 
   3  14   2        0.61       -6.09      6.32 o 
  -1 -15   3        8.98       15.42      8.76 o 
   0 -15   3        1.07       -1.51      7.22 o 
   1 -15   3        6.40       14.85     12.37 o 
  -3 -14   3      171.49      193.97     13.17 o 
  -2 -14   3       27.85       35.47      9.54 o 
  -1 -14   3       49.04       44.00      9.62 o 
   0 -14   3       36.40       30.68      8.58 o 
   1 -14   3       25.50       28.87     12.49 o 
   2 -14   3       32.53       36.08     12.06 o 
   3 -14   3        8.76       18.40      9.42 o 
  -4 -13   3      101.64       95.41     14.41 o 
  -3 -13   3       27.32       20.72      6.49 o 
  -2 -13   3        2.94        7.03      6.39 o 
  -1 -13   3        2.11        1.67      6.43 o 
   0 -13   3        0.17       -2.38      6.95 o 
   1 -13   3        1.05       -6.99      6.53 o 
   2 -13   3        4.68       -1.00      7.55 o 
   3 -13   3        7.61        6.97      8.13 o 
   4 -13   3      111.88      104.82     10.40 o 
  -5 -12   3       74.35       65.03     11.13 o 
  -4 -12   3       79.25      122.51     10.75 o 
  -3 -12   3      289.04      259.12     24.60 o 
  -2 -12   3      132.10      101.63      9.73 o 
  -1 -12   3        9.49       17.16      7.48 o 
   0 -12   3      272.74      175.49     26.34 o 
   1 -12   3       13.19       14.52      4.68 o 
   2 -12   3      129.51      111.33      9.58 o 
   3 -12   3      290.69      286.01     23.90 o 
   4 -12   3       71.69      113.76     15.51 o 
   5 -12   3       63.44       58.29      8.42 o 
  -6 -11   3       45.49       53.32     13.22 o 
  -5 -11   3        2.34        1.28      8.33 o 
  -4 -11   3      105.44      143.51     10.71 o 
  -3 -11   3        9.08        8.76      4.44 o 
  -2 -11   3      307.02      364.24     13.26 o 
  -1 -11   3        0.35       -2.60      4.88 o 
   0 -11   3        0.31       -5.28      3.53 o 
   1 -11   3       20.99       19.59      4.73 o 
   2 -11   3      323.91      333.33     14.45 o 
   3 -11   3       73.88       54.94      9.17 o 
   4 -11   3      123.16      153.69     13.15 o 
   5 -11   3       10.72       16.47      6.15 o 
   6 -11   3       53.53       33.81     14.59 o 
  -6 -10   3       61.83       73.92     28.27 o 
  -5 -10   3       93.48      119.78     15.19 o 
  -4 -10   3      674.17      737.20     25.68 o 
  -3 -10   3        3.22        4.44      4.93 o 
  -2 -10   3      254.11      263.52     10.82 o 
  -1 -10   3       29.44       25.96     10.37 o 
   0 -10   3      924.81      912.40     24.14 o 
   1 -10   3      163.68      147.18      7.75 o 
   2 -10   3       24.80       45.78      6.55 o 
   3 -10   3      274.23      240.96     14.87 o 
   4 -10   3       47.02      138.31     27.89 o 
   5 -10   3       23.15       10.87      5.88 o 
   6 -10   3       66.76       63.03     10.48 o 
  -7  -9   3        3.94       12.50      9.96 o 
  -6  -9   3       65.09       43.25     22.97 o 
  -5  -9   3        0.20        0.29      6.19 o 
  -4  -9   3       24.54       20.83      6.60 o 
  -3  -9   3       12.77        8.62      3.80 o 
  -2  -9   3      701.59      776.42     20.92 o 
  -1  -9   3       31.93       32.76      3.57 o 
   0  -9   3        0.28        1.47      2.84 o 
   1  -9   3       63.82       71.66      5.62 o 
   2  -9   3      533.58      600.65     17.64 o 
   3  -9   3      196.48      141.61     11.19 o 
   4  -9   3       19.80       15.28      7.20 o 
   5  -9   3       30.53       43.58      6.44 o 
   6  -9   3       99.75       75.93     10.40 o 
   7  -9   3       16.88       24.44     12.76 o 
  -7  -8   3       56.05       61.78     11.49 o 
  -6  -8   3      294.94      280.96     19.38 o 
  -5  -8   3       75.22       96.61     13.48 o 
  -4  -8   3      131.85      167.75     12.88 o 
  -3  -8   3      158.05      186.00      9.90 o 
  -2  -8   3      524.48      389.66     12.29 o 
  -1  -8   3      518.79      581.45     13.75 o 
   0  -8   3      585.85      641.81     13.84 o 
   1  -8   3      776.82      775.09     18.56 o 
   2  -8   3      686.61      583.77     19.05 o 
   3  -8   3      120.70      100.26     10.14 o 
   4  -8   3      193.15      208.56     13.21 o 
   5  -8   3      135.99      145.10      8.71 o 
   6  -8   3       44.39       42.22      8.90 o 
   7  -8   3      110.86      125.82     12.28 o 
  -7  -7   3        1.88       -5.74     11.62 o 
  -6  -7   3      120.86      110.51     12.27 o 
  -5  -7   3       73.47       90.83      8.66 o 
  -4  -7   3       93.50       80.90      8.00 o 
  -3  -7   3       76.81       52.98      6.13 o 
  -2  -7   3      226.03      231.45      7.84 o 
  -1  -7   3       76.97       95.57      4.13 o 
   0  -7   3        1.82        1.80      2.14 o 
   1  -7   3       67.91       72.41      3.83 o 
   2  -7   3      113.37      113.58      7.84 o 
   3  -7   3      143.61      124.70      9.75 o 
   4  -7   3      231.45      231.16     19.92 o 
   5  -7   3       37.75       49.31      8.42 o 
   6  -7   3        9.81        5.93      8.11 o 
   7  -7   3       75.02       97.21     10.43 o 
  -8  -6   3       10.31       19.81     10.26 o 
  -7  -6   3      176.73      239.36     16.56 o 
  -6  -6   3      726.06      671.08     29.84 o 
  -5  -6   3      509.03      343.39     33.83 o 
  -4  -6   3       53.42       79.87      7.56 o 
  -3  -6   3      202.87      262.68     10.14 o 
  -2  -6   3      626.95      524.27     14.10 o 
  -1  -6   3     1371.44     1284.00     23.82 o 
   0  -6   3     4805.45     5359.12     92.73 o 
   1  -6   3      189.00      189.58      8.20 o 
   2  -6   3      153.00      151.02      7.74 o 
   3  -6   3      137.69      174.56      7.39 o 
   4  -6   3      240.69      307.48     11.40 o 
   5  -6   3      530.97      580.89     22.84 o 
   6  -6   3      813.07      661.10     25.73 o 
   7  -6   3      417.59      395.24     18.80 o 
   8  -6   3      265.94      246.00     21.06 o 
  -8  -5   3       35.43       50.02      8.71 o 
  -7  -5   3       16.22       20.23      7.68 o 
  -6  -5   3       59.36       43.15      9.02 o 
  -5  -5   3       47.55       58.05      8.16 o 
  -4  -5   3        8.10        3.94      4.34 o 
  -3  -5   3       58.42       43.17      6.06 o 
  -2  -5   3      326.51      357.09      9.04 o 
  -1  -5   3       44.30       45.12      2.62 o 
   0  -5   3        1.49        3.79      1.83 o 
   1  -5   3      106.48      105.40      4.05 o 
   2  -5   3      306.56      333.38     11.77 o 
   3  -5   3       46.36       34.42      4.03 o 
   4  -5   3        3.36        2.49      2.64 o 
   5  -5   3       38.92       70.55      7.37 o 
   6  -5   3       26.10       19.73      5.92 o 
   7  -5   3       23.29       37.93     17.92 o 
   8  -5   3       47.54       70.38     14.96 o 
  -8  -4   3      143.76      128.07     14.92 o 
  -7  -4   3       91.45      115.75     10.81 o 
  -6  -4   3      608.90      629.23     26.35 o 
  -5  -4   3     1061.57      964.40     37.05 o 
  -3  -4   3     1658.48     1823.35     51.93 o 
  -2  -4   3     1774.46     1592.54     35.52 o 
  -1  -4   3      840.90      667.01     12.80 o 
   0  -4   3    17332.96    19242.14    309.66 o 
   1  -4   3      416.11      378.23     10.58 o 
   2  -4   3     2062.12     1617.53     36.85 o 
   3  -4   3      271.81      311.45      8.20 o 
   4  -4   3       18.73       62.57      6.78 o 
   5  -4   3     1138.63      953.51     23.45 o 
   6  -4   3      892.65      780.10     27.92 o 
   7  -4   3      248.20      210.52     22.29 o 
   8  -4   3      183.19      158.03     18.44 o 
  -8  -3   3      226.49      228.26     12.46 o 
  -7  -3   3        0.11       -2.88      4.84 o 
  -6  -3   3      204.16      163.75     11.41 o 
  -5  -3   3       62.58       76.60      6.00 o 
  -4  -3   3      705.46      831.79     19.44 o 
  -3  -3   3       46.23       31.29      3.86 o 
  -2  -3   3       16.12       17.95      3.32 o 
  -1  -3   3       62.67       66.14      2.57 o 
   0  -3   3        0.04       -2.07      1.38 o 
   1  -3   3       69.86       70.85      4.12 o 
   2  -3   3      226.49      195.39      6.37 o 
   3  -3   3        0.56       -1.09      1.65 o 
   4  -3   3      151.73      158.22      6.97 o 
   5  -3   3      105.86      129.06     10.82 o 
   6  -3   3       39.76       42.28      7.79 o 
   7  -3   3        0.58        6.07      9.48 o 
   8  -3   3      112.52      140.40     17.44 o 
  -8  -2   3       23.93       30.60     16.58 o 
  -7  -2   3      316.39      368.61     19.22 o 
  -6  -2   3      296.37      307.76     12.72 o 
  -5  -2   3      782.73      695.50     32.91 o 
  -4  -2   3      559.58     1654.49     80.33 o 
  -3  -2   3     1031.92     1315.28     29.15 o 
  -2  -2   3     3291.17     2556.43     70.14 o 
  -1  -2   3     1764.41     1578.96     62.91 o 
   0  -2   3    18657.12    19318.44    333.77 o 
   1  -2   3     2106.21     1823.69     45.70 o 
   2  -2   3     2646.48     2500.03     46.39 o 
   3  -2   3     5829.81     5578.28    140.83 o 
   4  -2   3     3301.94     2936.23     75.92 o 
   5  -2   3      472.88      388.80     18.15 o 
   6  -2   3     2068.65     1716.42     56.49 o 
   7  -2   3       40.17       25.82     10.47 o 
   8  -2   3       14.65       23.11     10.98 o 
  -8  -1   3      107.61       90.18     20.97 o 
  -7  -1   3       49.61       33.84     14.55 o 
  -6  -1   3      847.00      719.57     28.15 o 
  -5  -1   3       86.76      122.42      6.83 o 
  -4  -1   3      508.10      492.86     17.26 o 
  -3  -1   3      155.76      104.82      8.97 o 
  -2  -1   3     2283.02     2308.93     55.89 o 
  -1  -1   3       66.79       32.98      2.67 o 
   0  -1   3        0.51       -1.34      0.89 o 
   1  -1   3       68.13       50.78      2.82 o 
   2  -1   3      237.41      324.70     11.71 o 
   3  -1   3      201.64      174.59      6.83 o 
   4  -1   3       48.49       63.71     15.96 o 
   5  -1   3      179.00      217.42     11.87 o 
   6  -1   3      115.91      150.77     13.53 o 
   7  -1   3        1.37        0.03      5.85 o 
  -8   0   3       45.16       57.36     17.52 o 
  -7   0   3       29.19       50.14     16.30 o 
  -6   0   3     1259.86     1275.14     47.90 o 
  -5   0   3        0.90       16.63      9.66 o 
  -4   0   3      136.57      275.67     55.16 o 
  -3   0   3        0.85        2.07      2.69 o 
  -1   0   3    14364.10    11172.62    273.85 o 
   0   0   3      211.57      200.66      5.70 o 
   1   0   3    11852.79     9897.99    288.60 o 
   2   0   3     9503.68     8161.79    194.63 o 
   3   0   3       49.98      105.02      6.30 o 
   4   0   3      722.80      592.76     20.40 o 
   5   0   3       26.45       54.49      9.04 o 
   6   0   3     1000.16      874.52     31.70 o 
   7   0   3      397.56      359.95     21.57 o 
  -8   1   3      175.02      142.89     23.16 o 
  -7   1   3       46.61       28.42     15.78 o 
  -6   1   3      397.98      305.75     32.35 o 
  -5   1   3      255.67      321.18     15.05 o 
  -4   1   3      182.74      191.10     28.64 o 
  -3   1   3      211.73      175.09     11.21 o 
  -2   1   3      439.04      479.58     20.99 o 
  -1   1   3       67.38       58.27      4.82 o 
   0   1   3        0.31       -1.42      1.48 o 
   1   1   3      116.61      104.14      4.31 o 
   2   1   3      197.39      200.28      5.85 o 
   3   1   3       93.58       79.42      4.14 o 
   4   1   3       73.12       98.39      3.92 o 
   5   1   3      115.38      136.09      5.54 o 
   6   1   3       75.99       84.47     10.43 o 
   7   1   3        4.47        7.96      6.05 o 
  -8   2   3       89.08       97.00     11.64 o 
  -7   2   3      188.33      201.36     17.14 o 
  -6   2   3      670.88      681.55     28.41 o 
  -5   2   3      376.66      501.42     59.93 o 
  -3   2   3     4081.13     4254.33    176.29 o 
  -2   2   3     2454.04     2031.11     43.65 o 
  -1   2   3       60.57       48.64      5.86 o 
   0   2   3    13146.47    13529.83    320.40 o 
   1   2   3      214.60      188.97      4.36 o 
   2   2   3      530.72      523.38     12.67 o 
   3   2   3      880.85     1068.91     29.59 o 
   4   2   3     1118.44     1294.42     34.44 o 
   5   2   3       48.93       50.46      6.81 o 
   6   2   3      228.18      268.98     13.40 o 
   7   2   3       37.98       49.06      8.97 o 
   8   2   3      197.96      209.26     18.46 o 
  -8   3   3      131.81      129.77     16.46 o 
  -7   3   3        5.53        3.53      9.04 o 
  -6   3   3        6.47       10.86      8.25 o 
  -5   3   3       97.49      117.87     12.96 o 
  -4   3   3      203.20      211.24     11.50 o 
  -3   3   3        2.00       -0.62      1.63 o 
  -2   3   3      893.19      990.49     22.45 o 
  -1   3   3      117.26       62.81     13.71 o 
   0   3   3        0.73        3.01      1.86 o 
   1   3   3      211.01      199.62     11.26 o 
   2   3   3      686.76      767.44     18.11 o 
   3   3   3      256.33      201.26      7.03 o 
   4   3   3       80.84       62.97      4.45 o 
   5   3   3        9.86        3.70      4.04 o 
   6   3   3       70.55       67.40      7.85 o 
   7   3   3       12.60       18.06      6.42 o 
   8   3   3       87.22       81.48     15.15 o 
  -8   4   3        7.41       30.36     16.52 o 
  -7   4   3       71.83      112.29     15.09 o 
  -6   4   3      282.42      438.19     18.24 o 
  -5   4   3      245.32      225.67     11.93 o 
  -4   4   3      137.83      304.16     13.06 o 
  -3   4   3      228.43      239.77      6.49 o 
  -2   4   3      737.18      632.97     15.46 o 
  -1   4   3      845.29      730.50     23.13 o 
   0   4   3        5.75        0.03      1.98 o 
   1   4   3     1849.11     1720.53     35.14 o 
   2   4   3      411.71      427.94      9.59 o 
   3   4   3      628.15      698.74     26.63 o 
   4   4   3       55.58      100.16     12.93 o 
   5   4   3      254.05      212.53     12.73 o 
   6   4   3      231.31      212.52     13.73 o 
   7   4   3      132.16      165.75     28.08 o 
   8   4   3      247.04      208.32     20.92 o 
  -8   5   3       57.39       93.86     20.59 o 
  -7   5   3       18.36       25.24     11.70 o 
  -6   5   3        5.41       -1.61      5.30 o 
  -5   5   3       55.84       69.92      7.21 o 
  -4   5   3      135.59      137.29      6.14 o 
  -3   5   3      135.17      117.59      4.93 o 
  -2   5   3      602.59      650.21     18.58 o 
  -1   5   3      225.66      244.74      8.84 o 
   0   5   3        0.10       -1.76      2.63 o 
   1   5   3      522.51      583.11     13.71 o 
   2   5   3      422.53      494.23     10.85 o 
   3   5   3      340.24      273.40      9.88 o 
   4   5   3      136.84      140.32     10.92 o 
   5   5   3       62.36       78.90      9.03 o 
   6   5   3       39.45       26.51      7.70 o 
   7   5   3       14.38       12.03     12.80 o 
   8   5   3       15.87       23.73      8.67 o 
  -8   6   3      250.82      287.39     18.47 o 
  -7   6   3       99.54      116.44     10.60 o 
  -6   6   3      107.14      130.13     14.48 o 
  -5   6   3       95.76      110.29     19.47 o 
  -4   6   3       78.84       89.02      7.87 o 
  -3   6   3      311.92      340.83     11.50 o 
  -2   6   3      496.43      472.61     17.36 o 
  -1   6   3        4.81       -0.04      3.58 o 
   0   6   3     1617.08     1813.91     38.01 o 
   1   6   3      217.69      269.04      8.30 o 
   2   6   3      589.95      534.34     13.06 o 
   3   6   3      488.14      521.24     19.11 o 
   4   6   3      746.06      839.67     34.36 o 
   5   6   3      119.25      151.35     18.79 o 
   6   6   3      383.60      317.25     18.45 o 
   7   6   3       14.23       87.01     11.40 o 
   8   6   3      183.00      178.21     15.26 o 
  -7   7   3        9.90       32.93      8.27 o 
  -6   7   3       57.54       39.99      7.94 o 
  -5   7   3      110.13      147.58     18.00 o 
  -4   7   3       48.88       65.29      7.50 o 
  -3   7   3       12.05        9.34      4.90 o 
  -2   7   3      343.12      360.38     14.97 o 
  -1   7   3      117.52      138.00      8.44 o 
   0   7   3        1.97        5.06      2.69 o 
   1   7   3      205.08      244.34      8.14 o 
   2   7   3      131.93      159.63      7.25 o 
   3   7   3      332.99      265.06     16.10 o 
   4   7   3        2.82        3.70      9.23 o 
   5   7   3      147.66      176.36     14.37 o 
   6   7   3       17.46       45.07      9.85 o 
   7   7   3       32.42       39.23     15.14 o 
  -7   8   3       98.87      113.25     18.62 o 
  -6   8   3      159.25      199.50     14.26 o 
  -5   8   3       37.29       30.81      5.30 o 
  -4   8   3      498.90      471.20     18.52 o 
  -3   8   3      590.24      437.48     17.71 o 
  -2   8   3      677.15      627.79     30.34 o 
  -1   8   3      231.75      261.25     13.39 o 
   0   8   3      248.47      234.46      7.77 o 
   1   8   3      333.30      285.70      9.40 o 
   2   8   3      537.16      487.42     16.72 o 
   3   8   3      848.67      950.32     26.98 o 
   4   8   3       19.14       69.16     10.65 o 
   5   8   3      241.01      248.32     18.12 o 
   6   8   3      224.62      241.34     18.37 o 
   7   8   3       38.32       85.17     17.48 o 
  -7   9   3       14.07        9.95      9.33 o 
  -6   9   3       31.83       36.14      8.90 o 
  -5   9   3       96.33      104.85      8.13 o 
  -4   9   3       89.78      109.33      8.32 o 
  -3   9   3       24.18       20.15      6.41 o 
  -2   9   3       14.05        9.93      7.47 o 
  -1   9   3       40.59       38.91      5.97 o 
   0   9   3        3.97        4.44      3.52 o 
   1   9   3       27.07       23.10      4.18 o 
   2   9   3        0.80        0.18      3.84 o 
   3   9   3        7.31       10.45      4.78 o 
   4   9   3        0.73        9.70     11.18 o 
   5   9   3       39.08       35.40     10.28 o 
   6   9   3        2.16        4.65     10.65 o 
   7   9   3        8.32       21.17     10.79 o 
  -6  10   3       75.37       96.83     11.86 o 
  -5  10   3       35.55       26.98      6.14 o 
  -4  10   3      852.32      682.15     22.86 o 
  -3  10   3      468.08      403.67     15.97 o 
  -2  10   3     1623.48     1363.02     44.49 o 
  -1  10   3      171.81      167.36     10.60 o 
   0  10   3      556.02      525.99     17.91 o 
   1  10   3       53.85       68.44      7.77 o 
   3  10   3      100.79      120.73      8.37 o 
   4  10   3      285.09      274.84     16.47 o 
   5  10   3       80.82       65.64     16.80 o 
   6  10   3       20.61       18.31     10.53 o 
  -6  11   3        2.46        2.37      9.70 o 
  -5  11   3       10.80        7.51      5.99 o 
  -4  11   3        3.47       -3.66      9.33 o 
  -3  11   3        9.98       16.16      6.06 o 
  -2  11   3       35.48       34.42      6.81 o 
  -1  11   3       20.68       12.73      4.90 o 
   0  11   3        0.09       -3.06      4.49 o 
   1  11   3       18.89       13.47      5.90 o 
   2  11   3        3.30        0.67      5.47 o 
   3  11   3       43.27       34.76      8.64 o 
   4  11   3        4.88        3.46      7.04 o 
   5  11   3       10.19        2.20     13.10 o 
  -5  12   3      116.36       84.11     10.37 o 
  -4  12   3      326.63      284.65     14.93 o 
  -3  12   3      644.00      510.61     30.44 o 
  -2  12   3       58.45       84.32      8.92 o 
  -1  12   3      204.12      221.21     11.17 o 
   0  12   3       99.83       89.29     10.66 o 
   1  12   3      290.91      247.16     16.75 o 
   2  12   3      121.44      134.47     17.43 o 
   3  12   3      321.94      328.00     23.58 o 
   4  12   3       59.40       73.68     11.25 o 
   5  12   3       58.97       69.95     23.08 o 
  -4  13   3        3.97        5.87      7.66 o 
  -3  13   3        1.68       -2.42      6.12 o 
  -2  13   3        9.03        8.67      6.60 o 
  -1  13   3       29.98       25.21      6.53 o 
   0  13   3        0.19        4.31      6.38 o 
   1  13   3       29.78       53.46      9.85 o 
   2  13   3       22.81       15.80      8.48 o 
   3  13   3       18.82        7.18      6.89 o 
   4  13   3       31.97       34.91     17.04 o 
  -3  14   3        0.83       -1.07      6.90 o 
  -2  14   3       57.86       49.34     17.14 o 
  -1  14   3       22.63       42.51     10.74 o 
   0  14   3      275.84      259.48     26.21 o 
   1  14   3       61.53       68.77     14.49 o 
   2  14   3      181.68      212.18     16.75 o 
  -1 -15   4        0.96       13.19     12.54 o 
   0 -15   4        0.03       -4.50      7.05 o 
   1 -15   4        1.78        4.97     12.09 o 
  -3 -14   4        7.50       15.85      6.63 o 
  -2 -14   4       26.21       24.12      8.93 o 
  -1 -14   4       24.28       31.34     14.60 o 
   0 -14   4       34.20       28.44      8.66 o 
   1 -14   4       44.93       68.85     15.97 o 
   2 -14   4       32.38       38.14     12.12 o 
   3 -14   4      169.37      211.90     16.70 o 
  -4 -13   4      122.17      143.31     16.38 o 
  -3 -13   4        3.11       -1.20      6.15 o 
  -2 -13   4        6.29        3.99      6.32 o 
  -1 -13   4        4.57        5.48      7.60 o 
   0 -13   4        0.22       -7.89      5.26 o 
   1 -13   4       11.34       11.75      6.10 o 
   2 -13   4       10.58        6.34      6.26 o 
   3 -13   4       55.75       33.83      9.60 o 
   4 -13   4       85.21       79.96     11.86 o 
  -5 -12   4       14.68        9.62      9.24 o 
  -4 -12   4      223.97      209.32     13.46 o 
  -3 -12   4      336.80      266.70     14.09 o 
  -2 -12   4       49.70       56.06     13.32 o 
  -1 -12   4       42.93       49.61      9.13 o 
   0 -12   4      135.03      159.98     13.42 o 
   1 -12   4       40.70       39.67      5.51 o 
   2 -12   4      249.70      263.75     13.61 o 
   3 -12   4       59.57       54.76      9.66 o 
   4 -12   4        2.90        0.82      7.69 o 
   5 -12   4       67.51       85.82      9.20 o 
  -6 -11   4       47.83       56.75     13.39 o 
  -5 -11   4        4.05       12.38      7.86 o 
  -4 -11   4      142.97      166.84     11.44 o 
  -3 -11   4       68.12       51.36      5.80 o 
  -2 -11   4      323.58      344.93     12.93 o 
  -1 -11   4       70.05       88.55      8.79 o 
   0 -11   4        0.06       -2.62      3.78 o 
   1 -11   4      116.53      140.05      7.95 o 
   2 -11   4      313.28      334.03     14.61 o 
   3 -11   4      137.87       91.51     10.67 o 
   4 -11   4      100.84      107.89     11.56 o 
   5 -11   4       18.09       17.97      6.23 o 
   6 -11   4       41.21       26.60     11.18 o 
  -6 -10   4       20.76       49.23     11.87 o 
  -5 -10   4      141.52      146.61     12.11 o 
  -4 -10   4      676.07      550.28     22.60 o 
  -3 -10   4      147.76      169.30      8.94 o 
  -2 -10   4      170.92      131.79      8.09 o 
  -1 -10   4      739.90      805.84     24.45 o 
   0 -10   4     1681.04     1622.70     39.68 o 
   1 -10   4      894.39      929.26     24.55 o 
   2 -10   4      340.96      278.26     12.93 o 
   3 -10   4      435.58      400.65     19.10 o 
   4 -10   4      558.86      451.32     21.16 o 
   5 -10   4      216.99      223.77     12.15 o 
   6 -10   4       70.03       71.10     13.45 o 
  -7  -9   4       19.25       19.81     10.47 o 
  -6  -9   4       71.60       73.61     18.31 o 
  -5  -9   4       17.64        6.91      6.55 o 
  -4  -9   4        9.41        9.73      6.27 o 
  -3  -9   4      257.39      241.67     11.49 o 
  -2  -9   4      599.85      645.88     18.24 o 
  -1  -9   4      191.98      213.18      9.34 o 
   0  -9   4        0.58       -0.09      2.84 o 
   1  -9   4      251.06      243.56      9.48 o 
   2  -9   4      496.50      571.56     17.05 o 
   3  -9   4      470.25      378.62     17.90 o 
   4  -9   4       21.92       17.87      7.42 o 
   5  -9   4      139.28      117.46      8.57 o 
   6  -9   4       26.22        5.97      7.48 o 
   7  -9   4       24.64       53.65     11.73 o 
  -7  -8   4       90.57      104.82     13.06 o 
  -6  -8   4      226.37      205.73     16.47 o 
  -5  -8   4      444.57      477.13     19.41 o 
  -4  -8   4      213.79      238.99     13.18 o 
  -3  -8   4       38.98       60.15      6.51 o 
  -2  -8   4       74.72       81.58      9.28 o 
  -1  -8   4      122.16      115.63      8.72 o 
   0  -8   4     1029.19     1138.03     22.12 o 
   1  -8   4      449.13      404.02     10.48 o 
   2  -8   4      857.90      787.80     21.16 o 
   3  -8   4      125.88      174.50     11.88 o 
   4  -8   4      720.28      659.67     25.79 o 
   5  -8   4      380.44      376.23     14.28 o 
   6  -8   4      433.76      528.11     23.26 o 
   7  -8   4      119.28      131.66     12.36 o 
  -7  -7   4       16.97       27.44      9.09 o 
  -6  -7   4       16.13        6.72     10.13 o 
  -5  -7   4      121.88      178.23     11.12 o 
  -4  -7   4      170.44      173.12     16.00 o 
  -3  -7   4      130.02       94.84      7.28 o 
  -2  -7   4       25.39       12.52      3.18 o 
  -1  -7   4       33.91       42.84      3.13 o 
   0  -7   4        0.20       -0.48      2.11 o 
   1  -7   4        3.18        0.16      2.16 o 
   2  -7   4       49.52       72.92      5.21 o 
   3  -7   4      132.83       93.96     14.62 o 
   4  -7   4      210.63      237.88     13.37 o 
   5  -7   4       22.25       30.76      4.67 o 
   6  -7   4       68.06       62.81      8.90 o 
   7  -7   4       24.87       33.80     16.87 o 
  -8  -6   4      211.76      223.67     33.08 o 
  -7  -6   4       69.38       75.14     10.50 o 
  -6  -6   4      846.78      626.53     28.01 o 
  -5  -6   4       59.26       36.38      9.00 o 
  -4  -6   4      343.28      383.33     17.25 o 
  -3  -6   4      234.26      208.83      8.86 o 
  -2  -6   4      363.53      286.33      9.22 o 
  -1  -6   4     1197.54     1109.85     20.94 o 
   0  -6   4     2833.97     2872.85     50.78 o 
   1  -6   4      779.66      884.04     40.12 o 
   2  -6   4     1789.97     1571.59     76.63 o 
   3  -6   4      406.19      458.63     14.99 o 
   5  -6   4      431.00      377.93     17.22 o 
   6  -6   4      346.63      321.03     16.29 o 
   7  -6   4      111.56      131.40     17.59 o 
   8  -6   4       55.04       42.17     13.64 o 
  -8  -5   4       18.30       14.46      7.46 o 
  -7  -5   4       22.67       10.03      8.38 o 
  -6  -5   4      133.72      117.46     11.11 o 
  -5  -5   4        4.16        6.77      5.30 o 
  -4  -5   4        0.09        0.71      3.99 o 
  -3  -5   4       50.48       38.59      4.79 o 
  -2  -5   4      312.30      351.93      8.98 o 
  -1  -5   4      109.52      127.21      4.25 o 
   0  -5   4        0.07       -2.35      1.57 o 
   1  -5   4       63.14       62.28      3.25 o 
   2  -5   4      514.21      544.29     16.73 o 
   3  -5   4       17.58        6.27      3.53 o 
   4  -5   4      119.04      122.34      6.95 o 
   5  -5   4       80.85       88.26      8.03 o 
   6  -5   4       32.10       40.53      6.92 o 
   7  -5   4        3.95        2.64      6.21 o 
   8  -5   4       30.68       39.11     13.59 o 
  -8  -4   4      145.81      167.29     12.94 o 
  -7  -4   4       29.19      196.78     38.55 o 
  -6  -4   4      361.70      497.49     22.32 o 
  -5  -4   4       80.00       73.80     12.22 o 
  -4  -4   4      223.47      177.38      8.74 o 
  -3  -4   4      319.88      344.48     12.60 o 
  -2  -4   4     1114.66      853.14     22.65 o 
  -1  -4   4     2117.22     1839.69     30.75 o 
   0  -4   4     3670.48     3950.19     64.64 o 
   1  -4   4      501.57      452.57     12.12 o 
   2  -4   4       17.54       14.26      2.98 o 
   3  -4   4      181.56      209.34      6.38 o 
   4  -4   4      581.40      524.17     14.08 o 
   5  -4   4       46.19       45.05      4.93 o 
   6  -4   4      133.82      146.50     10.02 o 
   7  -4   4      258.18      180.45     22.33 o 
   8  -4   4       94.25      103.29     16.55 o 
  -8  -3   4      101.38      118.10      9.47 o 
  -7  -3   4       18.88       10.07      5.48 o 
  -6  -3   4       36.36       22.00      6.25 o 
  -5  -3   4       97.00      126.46      9.41 o 
  -4  -3   4      140.42      134.09      5.41 o 
  -3  -3   4        0.47       -3.99      2.66 o 
  -2  -3   4      533.52      604.16     16.39 o 
  -1  -3   4       51.17       52.20      2.55 o 
   0  -3   4        0.23       -1.38      1.48 o 
   1  -3   4       90.28       74.35      3.76 o 
   2  -3   4      953.65     1040.10     22.30 o 
   3  -3   4       33.74       26.31      2.61 o 
   4  -3   4      267.35      253.59      7.94 o 
   5  -3   4       21.23       31.21      6.40 o 
   6  -3   4       37.19       40.89      4.96 o 
   7  -3   4       32.74       35.57     11.12 o 
   8  -3   4       64.11       64.66     25.19 o 
  -8  -2   4       65.14       70.54     20.03 o 
  -7  -2   4      190.27      227.26     11.05 o 
  -6  -2   4      639.51      742.12     24.72 o 
  -5  -2   4      356.01      340.77     12.67 o 
  -3  -2   4     4106.03     4537.50    106.75 o 
  -2  -2   4     2473.85     1948.02     53.85 o 
  -1  -2   4       60.85       50.45      3.93 o 
   0  -2   4    13190.49    13270.03    214.60 o 
   1  -2   4      214.15      197.74      6.09 o 
   2  -2   4      554.99      505.11     11.25 o 
   3  -2   4      847.34      996.22     21.37 o 
   4  -2   4     1056.95     1285.92     34.97 o 
   5  -2   4       33.68       36.10      4.44 o 
   6  -2   4      216.43      274.28     15.41 o 
   7  -2   4       48.15       49.57     14.44 o 
   8  -2   4      216.16      218.62     19.78 o 
  -8  -1   4      123.14       95.26     21.71 o 
  -7  -1   4        4.20       25.80     13.69 o 
  -6  -1   4       52.49       58.20      5.59 o 
  -5  -1   4      335.15      350.33     12.31 o 
  -4  -1   4       58.80       67.55      5.23 o 
  -3  -1   4      172.37      143.25      5.66 o 
  -2  -1   4       34.93       88.81      7.64 o 
  -1  -1   4      131.40       92.35      8.21 o 
   0  -1   4        0.14       -1.46      0.97 o 
   1  -1   4      182.91      125.35      4.31 o 
   2  -1   4     1124.72     1084.33     22.23 o 
   3  -1   4       96.09       66.39      7.16 o 
   4  -1   4       82.61      108.07      6.71 o 
   5  -1   4      130.35      163.95     13.63 o 
   6  -1   4       36.27       24.31      4.20 o 
   7  -1   4        0.56        8.91      7.42 o 
  -8   0   4       59.50       91.71     19.80 o 
  -7   0   4       22.07        3.00      6.49 o 
  -6   0   4       80.39       65.62      9.15 o 
  -5   0   4      759.51      741.00     83.75 o 
  -4   0   4        0.12       15.59      5.84 o 
  -3   0   4      114.05      141.50     14.21 o 
  -2   0   4     4462.25     3356.69     89.63 o 
  -1   0   4      213.07      215.55     13.74 o 
   0   0   4     5134.28     4495.04     99.48 o 
   1   0   4     7562.50     5848.87    143.93 o 
   2   0   4     1066.41      842.87     38.33 o 
   3   0   4      105.37      118.36      5.73 o 
   4   0   4      756.36      857.67     34.94 o 
   5   0   4     1709.55     1415.82     38.65 o 
   6   0   4       18.10       14.90      4.37 o 
   7   0   4       78.33      119.99     11.24 o 
  -8   1   4       73.29       73.47     18.94 o 
  -7   1   4        1.54        3.35      5.26 o 
  -6   1   4        8.82       11.24      6.30 o 
  -5   1   4      211.19      237.80     15.70 o 
  -4   1   4       94.23      144.70     11.43 o 
  -3   1   4       93.03       87.99      5.24 o 
  -2   1   4      767.59      891.90     16.97 o 
  -1   1   4      176.10      156.03     18.14 o 
   0   1   4        0.17       -2.88      1.92 o 
   1   1   4      157.67      138.22      4.01 o 
   2   1   4     1699.83     1812.51     40.44 o 
   3   1   4       85.20       79.39      3.91 o 
   4   1   4       55.65       71.21      5.79 o 
   5   1   4      149.16      162.04      7.16 o 
   6   1   4       85.99       80.32      7.56 o 
   7   1   4       33.71       44.46     20.11 o 
   8   1   4       41.00       49.23     10.53 o 
  -8   2   4      175.15      165.02     14.00 o 
  -7   2   4       53.44       65.84      9.65 o 
  -6   2   4      716.20      979.62     51.74 o 
  -5   2   4      107.05      111.13     16.53 o 
  -4   2   4      746.59     1005.92     42.58 o 
  -3   2   4     1388.29     1320.47     52.76 o 
  -2   2   4      230.07      175.05      7.13 o 
  -1   2   4      184.05      140.26      9.84 o 
   0   2   4     6160.83     6151.04    119.63 o 
   1   2   4      359.03      304.29      7.43 o 
   2   2   4     5026.86     4573.62    111.62 o 
   3   2   4     1168.55     1470.96     33.37 o 
   4   2   4      191.02      319.89      9.84 o 
   5   2   4      162.02      203.07      8.29 o 
   6   2   4       39.26       32.50      8.61 o 
   7   2   4       66.61      105.44     12.47 o 
   8   2   4      129.67      145.89     15.64 o 
  -8   3   4      155.55      192.63     27.66 o 
  -7   3   4       10.86       10.72     11.06 o 
  -6   3   4       61.96       41.12     13.36 o 
  -5   3   4       26.71       32.95      5.41 o 
  -4   3   4      149.08      154.32      8.61 o 
  -3   3   4      275.86      226.35      8.63 o 
  -2   3   4      397.90      357.90      9.41 o 
  -1   3   4      533.53      355.44     32.49 o 
   0   3   4        0.35       -1.75      2.16 o 
   1   3   4      689.21      628.51     29.99 o 
   2   3   4      157.62      165.62      5.59 o 
   3   3   4      985.20      838.66     22.32 o 
   4   3   4       18.88       20.31      3.95 o 
   5   3   4       64.62       65.21      5.99 o 
   6   3   4       40.91       40.03     15.26 o 
   7   3   4       28.66       45.88     10.38 o 
   8   3   4       22.66       26.37     10.92 o 
  -8   4   4       57.94       97.04     38.30 o 
  -7   4   4       35.58       71.76     13.17 o 
  -6   4   4      221.94      190.76     17.49 o 
  -5   4   4       93.20       68.52      4.81 o 
  -4   4   4      372.12      406.72     12.52 o 
  -3   4   4      451.72      583.25     16.75 o 
  -2   4   4      292.32      309.32      8.92 o 
  -1   4   4     5306.82     4950.52    247.71 o 
   0   4   4     1720.18     1821.56     34.38 o 
   1   4   4     4043.42     3782.30     82.52 o 
   2   4   4      377.57      357.54      7.10 o 
   3   4   4      672.60      794.77     19.40 o 
   4   4   4      476.71      450.85     16.14 o 
   5   4   4      304.53      397.87     37.41 o 
   6   4   4      130.00      126.85     10.83 o 
   7   4   4      122.21      115.16     12.51 o 
   8   4   4      122.50      134.34     17.04 o 
  -8   5   4       40.02       66.21     14.90 o 
  -7   5   4       10.22        6.84      6.62 o 
  -6   5   4       15.57       15.65      5.85 o 
  -5   5   4      108.07      110.04     10.01 o 
  -4   5   4      202.04      202.34      6.80 o 
  -3   5   4      337.23      261.65     11.05 o 
  -2   5   4      311.35      313.76     10.82 o 
  -1   5   4      835.30      990.17     31.23 o 
   0   5   4        0.18       -2.32      2.17 o 
   1   5   4     1075.25     1273.96     27.00 o 
   2   5   4      154.94      193.20      5.49 o 
   3   5   4      418.42      361.51     12.03 o 
   4   5   4       33.45       39.43      7.16 o 
   5   5   4       77.07       83.49      9.43 o 
   6   5   4        6.92        7.03      6.77 o 
   7   5   4        1.91       10.20      7.29 o 
   8   5   4       23.31        3.13     11.19 o 
  -8   6   4        9.95       12.10      7.45 o 
  -7   6   4       43.02      122.94     10.79 o 
  -6   6   4       15.08       29.81      7.11 o 
  -5   6   4      127.03      123.83     11.31 o 
  -4   6   4      779.30      850.19     23.20 o 
  -3   6   4      567.79      566.68     16.88 o 
  -2   6   4       54.36       64.31     12.90 o 
  -1   6   4     1071.39     1072.35     37.16 o 
   0   6   4      226.08      255.31      8.06 o 
   1   6   4      791.79      939.51     46.14 o 
   2   6   4     1883.66     1664.19     45.46 o 
   3   6   4     1329.73     1464.74     39.17 o 
   4   6   4      932.82      852.57     34.96 o 
   5   6   4      261.50      330.95     59.03 o 
   6   6   4      167.89      152.33     13.41 o 
   7   6   4      171.53      153.30     13.82 o 
   8   6   4       75.97       50.45     15.28 o 
  -7   7   4       21.33       28.12      8.33 o 
  -6   7   4       14.44       16.55      7.19 o 
  -5   7   4      126.67      137.66     12.69 o 
  -4   7   4        1.96        7.74      5.06 o 
  -3   7   4      394.20      324.21     14.08 o 
  -2   7   4       59.06       54.67      6.52 o 
  -1   7   4      307.67      356.27     11.08 o 
   0   7   4        2.94        7.38      2.92 o 
   1   7   4      286.21      319.90      9.66 o 
   2   7   4        5.88        5.88      3.27 o 
   3   7   4      334.68      301.30     14.05 o 
   4   7   4       10.65        8.45      7.18 o 
   5   7   4      139.52      192.28     16.76 o 
   6   7   4       33.18       18.45      9.24 o 
   7   7   4       50.55       56.82     10.88 o 
  -7   8   4      290.19      320.43     18.27 o 
  -6   8   4      637.72      533.62     27.83 o 
  -5   8   4      110.38      124.41     12.32 o 
  -4   8   4      430.00      334.17     18.33 o 
  -3   8   4     1535.65     1283.13     40.96 o 
  -2   8   4      264.80      367.83     15.90 o 
  -1   8   4      197.29      355.61     17.27 o 
   0   8   4     1517.90     1529.53     33.40 o 
   1   8   4      615.84      530.19     14.11 o 
   2   8   4      604.16      582.08     19.32 o 
   3   8   4     1712.79     1494.46     40.12 o 
   4   8   4       94.52       96.90     13.67 o 
   5   8   4      138.11      121.91     13.28 o 
   6   8   4      109.00       97.95     12.92 o 
   7   8   4       76.17       90.96     20.53 o 
  -7   9   4       53.93       42.34     11.11 o 
  -6   9   4       11.71       16.46      7.78 o 
  -5   9   4       27.48       13.64      5.23 o 
  -4   9   4       32.68       31.52      6.68 o 
  -3   9   4        9.79        6.58      5.83 o 
  -2   9   4       37.86       41.17      7.16 o 
  -1   9   4       32.74       32.33      6.04 o 
   0   9   4        0.34       -2.31      3.27 o 
   1   9   4        5.86        1.90      3.65 o 
   2   9   4       62.13       70.52      6.06 o 
   3   9   4       72.11       60.79      6.06 o 
   4   9   4       11.72        6.79      8.46 o 
   5   9   4        3.96       11.95      8.95 o 
   6   9   4        7.43        3.14      9.19 o 
  -6  10   4        8.16        8.46      8.20 o 
  -5  10   4        4.59        1.98      5.81 o 
  -4  10   4      190.25      174.29     10.77 o 
  -3  10   4       97.16      103.73      9.82 o 
  -2  10   4     1955.32     1508.65     48.38 o 
  -1  10   4      434.94      417.43     15.20 o 
   0  10   4      755.18      715.19     22.52 o 
   1  10   4      231.13      302.90     37.56 o 
   2  10   4      735.00      701.71     20.25 o 
   3  10   4      413.82      338.89     13.67 o 
   4  10   4       49.28       66.21      9.59 o 
   5  10   4      453.86      461.24     26.34 o 
   6  10   4      231.06      245.27     20.51 o 
  -5  11   4        8.81        6.19      5.71 o 
  -4  11   4        1.09        0.56      5.51 o 
  -3  11   4       38.28       26.35      6.32 o 
  -2  11   4        0.55       -3.97      6.05 o 
  -1  11   4       25.83       13.93      4.50 o 
   0  11   4        0.63        0.36      4.82 o 
   1  11   4       50.87       50.97      8.54 o 
   2  11   4        0.30        3.54      6.05 o 
   3  11   4        1.67       -0.58      4.72 o 
   4  11   4        5.61        5.77      7.33 o 
   5  11   4       15.40        8.17     10.60 o 
  -5  12   4       53.19       48.09      8.82 o 
  -4  12   4      219.42      216.61     13.14 o 
  -3  12   4      395.79      370.68     16.42 o 
  -2  12   4      115.43      144.74     15.54 o 
  -1  12   4      721.32      628.12     19.35 o 
   0  12   4       57.23       79.94      8.69 o 
   2  12   4      421.32      376.31     20.53 o 
   3  12   4      250.22      260.32     16.50 o 
   4  12   4      331.84      379.94     20.73 o 
   5  12   4       35.81       49.62     14.02 o 
  -4  13   4       21.41       23.12      8.48 o 
  -3  13   4       33.47       31.88      7.88 o 
  -2  13   4       20.56       27.79      7.64 o 
  -1  13   4       53.99       57.71      7.03 o 
   0  13   4        0.73       -2.38      5.86 o 
   1  13   4       52.01       62.72     10.06 o 
   2  13   4       19.32       26.06     15.67 o 
   3  13   4       27.57       19.33      7.87 o 
   4  13   4        8.37       13.81     15.06 o 
  -2  14   4       77.38      100.47     19.95 o 
  -1  14   4       28.61       41.18     10.85 o 
   0  14   4      173.97      175.53     17.12 o 
   1  14   4       37.72       42.79     23.35 o 
   2  14   4       90.89       90.75     11.92 o 
  -1 -15   5       18.55       13.12      8.62 o 
   0 -15   5        0.85       -5.52      6.68 o 
   1 -15   5       17.17       15.74     12.74 o 
  -3 -14   5      200.59      205.16     13.71 o 
  -2 -14   5       91.45       77.05     11.44 o 
  -1 -14   5       28.85       47.73     10.11 o 
   0 -14   5       53.14      102.29     15.08 o 
   1 -14   5       31.41       41.28     14.09 o 
   2 -14   5      127.42       95.59     16.17 o 
   3 -14   5       52.23       51.24     10.92 o 
  -4 -13   5       80.10       82.80     13.84 o 
  -3 -13   5       66.46       63.60      8.16 o 
  -2 -13   5       15.55       14.18      6.71 o 
  -1 -13   5       18.92       15.27      7.50 o 
   0 -13   5        0.19       -4.45      5.90 o 
   1 -13   5       30.53       28.87      7.01 o 
   2 -13   5       16.06       17.45      6.88 o 
   3 -13   5       91.54       84.57     11.33 o 
   4 -13   5       44.81       51.38     10.42 o 
  -5 -12   5       51.49       70.38     10.98 o 
  -4 -12   5       25.72       15.79      7.26 o 
  -3 -12   5       51.17       49.27      7.50 o 
  -2 -12   5      314.18      299.49     17.13 o 
  -1 -12   5      335.56      255.27     17.07 o 
   0 -12   5       63.48       53.60     12.15 o 
   1 -12   5      160.12      218.87     11.79 o 
   2 -12   5       11.24       11.34      8.28 o 
   3 -12   5      154.34      149.60     15.34 o 
   4 -12   5       15.90       13.42     10.99 o 
   5 -12   5       64.46       62.83      8.50 o 
  -6 -11   5       48.75       18.74     11.45 o 
  -5 -11   5       10.22       16.24      7.84 o 
  -4 -11   5      137.36      174.17     11.63 o 
  -3 -11   5      155.95      139.66      8.18 o 
  -2 -11   5      265.64      273.57     11.49 o 
  -1 -11   5      219.16      269.10     13.90 o 
   0 -11   5        0.10       -5.55      3.70 o 
   1 -11   5      238.58      244.35     10.31 o 
   2 -11   5      134.20      142.27      9.95 o 
   3 -11   5      150.06      113.72     11.28 o 
   4 -11   5        4.57        9.83      7.69 o 
   5 -11   5       28.90       32.91      7.07 o 
   6 -11   5       31.50       20.61     10.98 o 
  -6 -10   5      157.11      133.59     15.55 o 
  -5 -10   5        9.01       15.64      6.97 o 
  -4 -10   5        1.80      111.21     12.77 o 
  -3 -10   5      573.00      478.22     17.60 o 
  -2 -10   5      133.76      132.79      8.04 o 
  -1 -10   5      416.53      403.78     23.50 o 
   0 -10   5      209.43      205.99      9.38 o 
   1 -10   5      216.27      308.40     11.17 o 
   2 -10   5      208.26      193.60      9.75 o 
   3 -10   5      869.47      830.31     31.31 o 
   4 -10   5      262.78      274.46     18.96 o 
   5 -10   5       21.46       17.05      7.99 o 
   6 -10   5       76.39       78.79     11.55 o 
  -7  -9   5       12.36       17.32     16.15 o 
  -6  -9   5       96.44       82.52     12.54 o 
  -5  -9   5       66.41       56.35      8.46 o 
  -4  -9   5        9.14        7.23      6.10 o 
  -3  -9   5      402.01      305.47     10.85 o 
  -2  -9   5      415.97      474.47     14.65 o 
  -1  -9   5      250.10      277.18      8.13 o 
   0  -9   5        0.31       -4.17      2.78 o 
   1  -9   5      279.27      274.48     10.05 o 
   2  -9   5      284.47      282.50     10.85 o 
   3  -9   5      104.76       75.06      9.01 o 
   4  -9   5       46.27       48.83      8.41 o 
   5  -9   5      155.34      158.35     12.90 o 
   6  -9   5       17.86       10.04      7.76 o 
   7  -9   5       27.47       17.25     10.11 o 
  -7  -8   5       28.27       64.34     13.28 o 
  -6  -8   5       78.68      102.74     12.93 o 
  -5  -8   5       33.72       67.91      8.33 o 
  -4  -8   5      282.20      454.46     22.56 o 
  -3  -8   5      184.34      190.56     10.19 o 
  -2  -8   5      590.33      618.39     25.35 o 
  -1  -8   5      349.61      461.15     10.78 o 
   0  -8   5      549.56      549.72     12.34 o 
   1  -8   5      386.18      459.81     11.50 o 
   2  -8   5      280.44      298.15     16.79 o 
   3  -8   5     2474.52     2358.17     73.08 o 
   4  -8   5      143.00      321.64     16.28 o 
   5  -8   5       12.56        5.54      6.58 o 
   6  -8   5      177.24      204.81     18.60 o 
   7  -8   5      124.83      108.69     11.91 o 
  -7  -7   5       66.35       73.18     10.98 o 
  -6  -7   5        3.44       -8.10      7.24 o 
  -5  -7   5       15.59       15.18      6.49 o 
  -4  -7   5      265.35      293.31     13.71 o 
  -3  -7   5      146.61      133.46      8.22 o 
  -2  -7   5      167.37      217.43      8.33 o 
  -1  -7   5        7.61       10.99      2.48 o 
   0  -7   5        3.04        0.23      2.20 o 
   1  -7   5       16.23       16.00      2.89 o 
   2  -7   5      323.81      369.17     11.71 o 
   3  -7   5       28.70       15.32      7.58 o 
   4  -7   5       33.95       59.26      8.99 o 
   5  -7   5      138.19      161.98     11.74 o 
   6  -7   5       50.54       58.48      9.04 o 
   7  -7   5        8.80        7.06      7.08 o 
  -8  -6   5       42.69       68.99     12.12 o 
  -7  -6   5      177.14      275.97     17.21 o 
  -6  -6   5      454.49      498.14     23.87 o 
  -5  -6   5      495.97      458.73     17.66 o 
  -4  -6   5      464.79      387.43     15.46 o 
  -3  -6   5      495.10      496.72     15.54 o 
  -2  -6   5     1926.51     1760.43     40.29 o 
  -1  -6   5     2107.43     2237.38     45.42 o 
   0  -6   5     8718.52     9718.92    157.65 o 
   1  -6   5     2102.82     2091.87     69.10 o 
   2  -6   5      394.52      356.14     19.44 o 
   3  -6   5      297.54      276.69     12.54 o 
   4  -6   5       96.85      107.25      7.05 o 
   5  -6   5      335.58      290.10     14.99 o 
   6  -6   5       55.72       51.39      8.38 o 
   7  -6   5      270.04      256.56     19.49 o 
   8  -6   5      133.85      114.80     11.39 o 
  -8  -5   5       37.21       38.72      8.16 o 
  -7  -5   5       31.53       24.92      7.81 o 
  -6  -5   5       27.97        7.36     12.68 o 
  -5  -5   5       80.33      106.74      7.59 o 
  -4  -5   5       41.03       45.89      5.60 o 
  -3  -5   5       16.26       10.10      3.56 o 
  -2  -5   5      580.28      666.41     14.94 o 
  -1  -5   5       54.55       53.73      2.93 o 
   0  -5   5        1.10        0.46      1.82 o 
   1  -5   5      169.52      205.40      5.64 o 
   2  -5   5      594.76      671.36     19.83 o 
   3  -5   5      274.54      192.63      9.89 o 
   4  -5   5      181.01      218.25     12.16 o 
   5  -5   5       54.25       76.71      7.78 o 
   6  -5   5       62.60       61.52      7.77 o 
   7  -5   5        7.81        9.56      6.51 o 
   8  -5   5        1.82       -1.92      6.51 o 
  -8  -4   5       11.30       33.28      7.68 o 
  -7  -4   5       73.52      117.84     13.92 o 
  -6  -4   5      292.59      427.75     19.86 o 
  -5  -4   5      275.94      244.35     13.77 o 
  -4  -4   5      116.43      287.63     13.92 o 
  -3  -4   5      227.80      218.35      9.36 o 
  -2  -4   5      710.90      595.90     12.15 o 
  -1  -4   5      876.08      803.77     15.20 o 
   0  -4   5       10.74        5.41      1.85 o 
   1  -4   5     1918.66     1779.58     34.38 o 
   2  -4   5      398.74      387.17     12.60 o 
   3  -4   5      625.17      660.48     15.06 o 
   4  -4   5       75.82      245.37     16.20 o 
   5  -4   5      227.31      176.07     10.96 o 
   6  -4   5      220.57      203.14     11.87 o 
   7  -4   5      132.31      172.97     11.24 o 
   8  -4   5      255.31      235.18     22.29 o 
  -8  -3   5      161.98      161.46     10.75 o 
  -7  -3   5        3.93        6.78      5.71 o 
  -6  -3   5       28.58       26.62      8.15 o 
  -5  -3   5       39.77       44.04      5.22 o 
  -4  -3   5      248.21      255.45     17.66 o 
  -3  -3   5       34.04       19.99      3.81 o 
  -2  -3   5      767.65      778.92     20.64 o 
  -1  -3   5      296.23      257.67      7.48 o 
   0  -3   5        1.18        1.92      1.48 o 
   1  -3   5      431.97      414.98     19.05 o 
   2  -3   5      331.04      337.53      8.53 o 
   3  -3   5      724.10      563.33     12.86 o 
   4  -3   5       12.14        4.00      3.51 o 
   5  -3   5       30.71       32.92      3.21 o 
   6  -3   5       80.07       69.18     11.94 o 
   7  -3   5        4.08        6.01      9.56 o 
   8  -3   5       39.36       51.75     13.92 o 
  -8  -2   5      172.99      168.70     12.98 o 
  -7  -2   5       62.82       80.77      7.13 o 
  -6  -2   5      690.58      954.35     44.04 o 
  -5  -2   5      111.47      119.62      7.03 o 
  -4  -2   5      743.34      997.57     28.92 o 
  -3  -2   5     1373.61     1317.74     32.24 o 
  -2  -2   5      219.96      164.43      7.03 o 
  -1  -2   5      183.22      195.39     14.47 o 
   0  -2   5     6221.15     6064.56     97.99 o 
   1  -2   5      361.10      304.50      8.37 o 
   2  -2   5     5025.14     4297.88     93.26 o 
   3  -2   5     1212.68     1430.08     27.44 o 
   4  -2   5      179.72      305.80      8.11 o 
   5  -2   5      148.08      189.53      7.07 o 
   6  -2   5       34.47       39.73      4.52 o 
   7  -2   5       51.91       87.30     13.25 o 
   8  -2   5      105.58      130.44     16.66 o 
  -8  -1   5       20.55       36.11     18.18 o 
  -7  -1   5        1.84        7.55     12.93 o 
  -6  -1   5       64.39       47.55      6.29 o 
  -5  -1   5       78.45       92.34     10.75 o 
  -4  -1   5       81.74      120.02      8.51 o 
  -3  -1   5       94.45       83.93      5.40 o 
  -2  -1   5     1622.16     1738.13     42.90 o 
  -1  -1   5      113.46       98.08      5.50 o 
   0  -1   5        0.14       -1.53      1.02 o 
   1  -1   5       38.57       24.92      1.73 o 
   2  -1   5     1494.06     1648.20     36.71 o 
   3  -1   5        6.72        5.48      1.75 o 
   4  -1   5      117.59      149.21      5.74 o 
   5  -1   5       93.28      104.42      6.30 o 
   6  -1   5       69.44       55.50      5.31 o 
   7  -1   5       57.20       67.16     16.23 o 
  -8   0   5      106.52       79.93     20.03 o 
  -7   0   5       81.73      155.47     12.09 o 
  -6   0   5      365.97      543.32     22.48 o 
  -5   0   5      214.75      209.00     32.24 o 
  -4   0   5      421.16      676.81     26.88 o 
  -3   0   5       60.48       81.94      6.97 o 
  -2   0   5      821.39      877.89     18.34 o 
  -1   0   5    10897.51     8677.11    207.47 o 
   0   0   5      956.53      917.51     17.53 o 
   1   0   5     2665.84     2296.24     80.97 o 
   2   0   5     5668.98     5141.00    275.06 o 
   3   0   5     1585.89     1538.84     52.39 o 
   4   0   5     1607.04     2236.34     63.88 o 
   5   0   5      265.46      297.73     10.42 o 
   6   0   5      260.15      208.31     14.33 o 
   7   0   5      185.72      154.83     10.52 o 
  -8   1   5       18.51       60.60     18.08 o 
  -7   1   5        2.92        0.91      5.26 o 
  -6   1   5       66.22       44.56      7.64 o 
  -5   1   5      101.36      144.24     12.86 o 
  -4   1   5       42.47       82.92      7.45 o 
  -3   1   5       79.12       70.07      4.93 o 
  -2   1   5     1774.31     1812.43     36.73 o 
  -1   1   5       14.00       19.08      2.66 o 
   0   1   5        0.19       -1.92      1.28 o 
   1   1   5       22.51       29.41      1.87 o 
   2   1   5      926.71     1075.42     24.59 o 
   3   1   5       36.23       32.31      2.89 o 
   4   1   5      172.42      191.69      6.61 o 
   5   1   5       32.54       46.93      3.88 o 
   6   1   5       32.82       29.50      5.57 o 
   7   1   5       53.73       62.76      8.29 o 
   8   1   5       26.83       33.31     10.28 o 
  -8   2   5       44.21       44.40      9.70 o 
  -7   2   5       32.39       44.11      8.66 o 
  -6   2   5      207.19      238.70     14.68 o 
  -5   2   5        9.73       17.08      3.83 o 
  -4   2   5      505.53      449.52     16.55 o 
  -3   2   5     1813.11     1773.38     40.19 o 
  -2   2   5     3818.68     3439.19    118.14 o 
  -1   2   5      162.31      173.75      6.25 o 
   0   2   5     5515.19     5332.20    104.01 o 
   1   2   5       33.22       27.63      4.05 o 
   2   2   5      994.82     1618.44     67.71 o 
   3   2   5     1566.89     1513.15     34.56 o 
   4   2   5      684.14      637.93     16.08 o 
   5   2   5      264.38      292.25     12.22 o 
   6   2   5      285.51      272.23     19.24 o 
   7   2   5       36.49       60.35     10.92 o 
   8   2   5       68.03       82.97     13.53 o 
  -8   3   5       78.93      108.17     15.92 o 
  -7   3   5        4.31       19.68     10.03 o 
  -6   3   5       32.73       14.47      4.51 o 
  -5   3   5       18.78       26.46      5.40 o 
  -4   3   5       16.70       11.97      7.63 o 
  -3   3   5     1001.83      767.88     17.77 o 
  -2   3   5      204.89      201.42      6.37 o 
  -1   3   5      768.61      795.44     21.03 o 
   0   3   5        0.22        0.90      2.24 o 
   1   3   5      605.50      603.92     23.97 o 
   2   3   5      303.40      302.29      8.94 o 
   3   3   5      221.93      217.09     23.57 o 
   4   3   5        0.53       -3.88      3.55 o 
   5   3   5      157.11      172.30      9.09 o 
   6   3   5       51.39       59.08     10.92 o 
   7   3   5      109.93      113.50     14.68 o 
   8   3   5       29.70       41.91     12.29 o 
  -8   4   5       29.10       46.73     13.31 o 
  -7   4   5      185.55      152.63     18.05 o 
  -6   4   5      147.54      137.66      7.28 o 
  -5   4   5      188.75      186.47      9.10 o 
  -4   4   5       89.36      224.07     23.40 o 
  -3   4   5     1343.67     1111.92     23.23 o 
  -2   4   5       30.09       19.92      3.83 o 
  -1   4   5      171.88      209.63     11.59 o 
   0   4   5      952.24     1037.76     24.12 o 
   1   4   5      624.69      613.48     14.09 o 
   2   4   5      373.63      331.16      6.77 o 
   3   4   5     1178.18     1088.51     30.66 o 
   4   4   5      272.76      290.70     13.95 o 
   5   4   5      523.73      460.40     20.96 o 
   6   4   5      416.08      391.85     22.18 o 
   7   4   5      186.25      187.50     19.37 o 
   8   4   5       35.94       29.61     11.81 o 
  -8   5   5        4.25      -11.63     10.40 o 
  -7   5   5       12.75       17.46      4.71 o 
  -6   5   5       35.40       38.64      7.62 o 
  -5   5   5       58.91       76.10      8.71 o 
  -4   5   5       47.55       47.49      3.86 o 
  -3   5   5      450.18      391.06     11.07 o 
  -2   5   5       56.44       76.82      5.27 o 
  -1   5   5     1150.23     1322.22     30.65 o 
   0   5   5        0.88        2.30      2.33 o 
   1   5   5      981.44     1171.11     27.57 o 
   2   5   5       20.82       19.41      3.37 o 
   3   5   5      486.84      425.80     13.69 o 
   4   5   5       35.92       39.73      7.25 o 
   5   5   5       97.01      106.22     25.23 o 
   6   5   5        3.14        4.50      6.46 o 
   7   5   5        3.37       -5.93      6.74 o 
   8   5   5       20.03        1.98     12.19 o 
  -8   6   5       50.83       59.05      9.51 o 
  -7   6   5      387.80      308.32     13.06 o 
  -6   6   5      142.04      166.10     22.66 o 
  -5   6   5      589.97      563.13     26.41 o 
  -4   6   5      287.76      517.10     28.00 o 
  -3   6   5     1351.47     1357.07     41.57 o 
  -2   6   5     1286.37     1291.49     65.32 o 
  -1   6   5      252.41      283.88     15.46 o 
   0   6   5     2566.29     2630.03     49.72 o 
   1   6   5      361.88      377.28     10.98 o 
   2   6   5      255.34      328.56     33.09 o 
   3   6   5     1057.22     1148.96     31.40 o 
   4   6   5     1022.58      857.89     35.29 o 
   5   6   5      198.91      170.99     18.09 o 
   6   6   5      169.08      130.41     22.67 o 
   7   6   5       51.25       31.97      9.04 o 
  -7   7   5       36.28       44.11      8.72 o 
  -6   7   5        9.18        2.14      6.24 o 
  -5   7   5      179.72      189.91      9.68 o 
  -4   7   5        0.27        5.08      4.34 o 
  -3   7   5      362.05      311.78     13.80 o 
  -2   7   5       27.42       40.31      5.97 o 
  -1   7   5      141.02      182.91      6.90 o 
   0   7   5        0.93       -0.97      2.48 o 
   1   7   5       98.53      119.40      5.89 o 
   2   7   5       44.06       47.67      4.17 o 
   3   7   5       12.33        7.88      5.22 o 
   4   7   5        4.17       -4.87      6.19 o 
   5   7   5       21.78       41.33      8.89 o 
   6   7   5        2.55        5.26      8.00 o 
   7   7   5       58.96       55.78     11.05 o 
  -7   8   5       96.84       78.23     10.47 o 
  -6   8   5      240.34      232.89     19.87 o 
  -5   8   5       27.89       39.60      6.88 o 
  -4   8   5       66.63       81.40      7.97 o 
  -3   8   5     1210.38     1132.83     36.91 o 
  -2   8   5      431.52      416.21     21.30 o 
  -1   8   5     1262.52     1225.27     33.69 o 
   0   8   5      423.18      402.13     11.69 o 
   1   8   5      957.49     1053.46     33.51 o 
   2   8   5      389.24      339.43     12.85 o 
   3   8   5     3457.08     3224.03     82.55 o 
   4   8   5       27.79       40.73      9.32 o 
   5   8   5      229.86      283.52     46.15 o 
   6   8   5      115.02       86.98     12.45 o 
   7   8   5      137.15      105.37     14.33 o 
  -7   9   5       32.99       30.52     10.79 o 
  -6   9   5        2.86        5.13      7.07 o 
  -5   9   5       21.12       15.50      5.39 o 
  -4   9   5       14.70       18.75      9.01 o 
  -3   9   5       88.76       88.40      8.82 o 
  -2   9   5       25.02       34.37      6.66 o 
  -1   9   5        8.04        8.71      4.25 o 
   0   9   5        2.06        1.03      3.86 o 
   1   9   5        1.37       -0.55      4.12 o 
   2   9   5        1.98        0.68      4.10 o 
   3   9   5       63.77       56.44      6.04 o 
   4   9   5       13.40        4.19      8.39 o 
   5   9   5       61.62       86.06     13.58 o 
   6   9   5       51.06       52.64     11.67 o 
  -6  10   5       15.38       17.98      9.72 o 
  -5  10   5       28.03       24.69      6.03 o 
  -4  10   5       72.53       88.27     16.31 o 
  -3  10   5      332.45      305.03     15.82 o 
  -2  10   5      421.48      479.61     20.44 o 
  -1  10   5      690.21      780.59     23.90 o 
   0  10   5     2213.36     2225.55     57.89 o 
   1  10   5      706.28      758.64     26.97 o 
   2  10   5     1061.55      862.56     26.45 o 
   3  10   5      524.77      435.90     15.95 o 
   4  10   5      111.70       99.38     10.82 o 
   5  10   5       29.09       44.98     11.34 o 
   6  10   5      363.46      351.56     24.65 o 
  -5  11   5        7.15       14.09      6.13 o 
  -4  11   5        8.65       11.19      5.96 o 
  -3  11   5        0.59       -3.60      5.99 o 
  -2  11   5        3.76        5.75      6.32 o 
  -1  11   5       52.00       54.56     10.92 o 
   0  11   5        0.45       -2.19      5.03 o 
   1  11   5       42.91       36.18      7.87 o 
   2  11   5       12.41        5.50      6.32 o 
   3  11   5       14.45        7.48      5.11 o 
   4  11   5        4.90       -0.14      7.13 o 
   5  11   5       49.14       31.09     12.23 o 
  -5  12   5       12.54       20.35      7.41 o 
  -4  12   5      371.64      384.38     17.22 o 
  -3  12   5      348.99      320.16     15.40 o 
  -2  12   5      400.85      416.18     19.94 o 
  -1  12   5      271.08      296.95     12.54 o 
   0  12   5      138.58      158.61     11.68 o 
   1  12   5       43.02       65.96      9.99 o 
   2  12   5      188.53      217.19     24.93 o 
   3  12   5      277.23      285.96     17.36 o 
   4  12   5      242.45      193.45     27.04 o 
  -4  13   5       22.58       19.78      7.44 o 
  -3  13   5       28.73       27.75      7.54 o 
  -2  13   5       30.65       32.95      7.81 o 
  -1  13   5       45.19       57.90      6.98 o 
   0  13   5        0.30        6.32      5.67 o 
   1  13   5       26.83       30.51      8.73 o 
   2  13   5        5.67        2.92      7.23 o 
   3  13   5        3.78       -2.07      6.51 o 
  -2  14   5      106.41       99.23     19.85 o 
  -1  14   5       82.32       69.57     12.46 o 
   0  14   5       88.60      141.82     17.97 o 
   1  14   5       95.44      108.00     13.06 o 
   2  14   5       73.69       86.55     11.84 o 
  -1 -15   6       11.09        8.14      8.15 o 
   0 -15   6        0.19       -3.28      7.12 o 
   1 -15   6       14.55       20.54     13.74 o 
  -3 -14   6       69.91       80.28      9.37 o 
  -2 -14   6       36.04       41.66      9.46 o 
  -1 -14   6       21.35       11.93      8.10 o 
   0 -14   6      218.17      224.32     32.05 o 
   1 -14   6       11.27       12.24     11.14 o 
   2 -14   6       52.24       56.52     10.24 o 
   3 -14   6       44.75       34.70     10.18 o 
  -4 -13   6       49.05       32.21     11.82 o 
  -3 -13   6      108.68      112.89     13.08 o 
  -2 -13   6       11.87       10.11      6.49 o 
  -1 -13   6       18.26       28.93     13.06 o 
   0 -13   6        0.52       -4.31      5.78 o 
   1 -13   6       11.45        7.73      9.19 o 
   2 -13   6       11.37       12.01      6.66 o 
   3 -13   6       25.64       25.37      9.10 o 
   4 -13   6       17.50        0.68      7.87 o 
  -5 -12   6      174.70      167.60     14.63 o 
  -4 -12   6        0.38        0.93      6.61 o 
  -3 -12   6      189.69      176.54     11.73 o 
  -2 -12   6       93.32       74.37     10.34 o 
  -1 -12   6       20.19       11.83      7.31 o 
   0 -12   6      137.40      158.41     13.45 o 
   1 -12   6       48.14       61.92      6.51 o 
   2 -12   6      220.88      214.45     17.25 o 
   3 -12   6       29.65       35.37      8.80 o 
   4 -12   6      130.65      156.80     17.32 o 
   5 -12   6       10.48       18.34      9.18 o 
  -6 -11   6       47.34       53.80     10.16 o 
  -5 -11   6       25.40       26.87      8.43 o 
  -4 -11   6       19.65       21.27      6.77 o 
  -3 -11   6      157.37      137.31      8.13 o 
  -2 -11   6       80.66       82.85      7.91 o 
  -1 -11   6      243.86      263.39     13.86 o 
   0 -11   6        0.71        5.86      4.24 o 
   1 -11   6      159.95      189.39     12.01 o 
   2 -11   6       22.76       20.19      6.73 o 
   3 -11   6      183.66      172.15     17.88 o 
   4 -11   6        7.47       -1.20      6.88 o 
   5 -11   6       16.06       24.33      9.31 o 
   6 -11   6        2.11       -1.77      5.71 o 
  -6 -10   6       89.03       86.17     10.51 o 
  -5 -10   6      190.40      220.35     14.40 o 
  -4 -10   6      375.31      366.61     17.77 o 
  -3 -10   6     1110.89      871.01     23.25 o 
  -2 -10   6       52.06       65.49      7.55 o 
  -1 -10   6      163.07      166.45     20.72 o 
   0 -10   6       52.59       49.04      5.45 o 
   1 -10   6       85.56       74.45      5.93 o 
   2 -10   6      156.23      212.54     26.56 o 
   3 -10   6      676.65      665.74     26.76 o 
   4 -10   6      204.49      233.97     15.47 o 
   5 -10   6      161.50      154.81     13.45 o 
   6 -10   6      141.02      135.08     13.27 o 
  -7  -9   6       29.56       42.47     11.79 o 
  -6  -9   6       24.64       18.76      7.46 o 
  -5  -9   6      153.93      172.40     21.21 o 
  -4  -9   6       29.31       22.07      6.92 o 
  -3  -9   6       74.98       53.30      5.14 o 
  -2  -9   6      120.58      140.70      7.74 o 
  -1  -9   6      167.42      196.43      6.88 o 
   0  -9   6        1.37       -1.00      3.06 o 
   1  -9   6      135.74      139.17      6.61 o 
   2  -9   6       16.86       23.37      6.05 o 
   3  -9   6        8.85        3.14      6.05 o 
   4  -9   6      100.93      113.12     10.87 o 
   5  -9   6       80.51       93.77     10.81 o 
   6  -9   6       25.77       14.85      8.15 o 
   7  -9   6       20.44       12.22     10.39 o 
  -7  -8   6      206.50      189.92     16.45 o 
  -6  -8   6      831.45      712.62     25.89 o 
  -5  -8   6      357.48      343.09     15.97 o 
  -4  -8   6      534.22      542.76     21.09 o 
  -3  -8   6     1911.81     2114.69     54.97 o 
  -2  -8   6      442.11      407.05     21.48 o 
  -1  -8   6      162.60      196.86      9.19 o 
   0  -8   6      631.99      699.72     14.87 o 
   1  -8   6      309.80      292.02      8.52 o 
   2  -8   6      748.19      672.55     18.79 o 
   3  -8   6      200.42      299.03     15.23 o 
   4  -8   6       57.03      175.52     24.75 o 
   5  -8   6       53.97       60.36      9.19 o 
   6  -8   6      320.78      364.76     19.08 o 
   7  -8   6      180.42      282.66     27.37 o 
  -7  -7   6       29.93       46.79     10.19 o 
  -6  -7   6       76.63       65.55     10.53 o 
  -5  -7   6       68.22       89.97      8.61 o 
  -4  -7   6      111.82      134.29      9.56 o 
  -3  -7   6       25.35       26.28      5.84 o 
  -2  -7   6      408.49      461.23     12.08 o 
  -1  -7   6       48.20       73.55      4.18 o 
   0  -7   6        0.16        0.16      2.21 o 
   1  -7   6       98.17      127.06      4.96 o 
   2  -7   6      286.77      337.72     11.04 o 
   3  -7   6      158.34      140.72     10.18 o 
   4  -7   6        2.61       10.57      5.84 o 
   5  -7   6      155.16      187.14     12.71 o 
   6  -7   6        4.47       11.23      6.95 o 
   7  -7   6       58.41       44.81      8.91 o 
  -8  -6   6      271.01      289.63     18.76 o 
  -7  -6   6       93.38      117.49     12.57 o 
  -6  -6   6      104.84      145.65     12.67 o 
  -5  -6   6      108.72      106.65      9.91 o 
  -4  -6   6       78.23       97.84      7.92 o 
  -3  -6   6      323.94      340.46     12.06 o 
  -2  -6   6      522.87      501.03     12.41 o 
  -1  -6   6        9.34       10.89      2.38 o 
   0  -6   6     1549.34     1794.88     30.79 o 
   1  -6   6      222.69      312.17      7.74 o 
   2  -6   6      595.23      523.30     14.61 o 
   3  -6   6      497.22      495.08     16.06 o 
   4  -6   6      743.49      815.68     27.80 o 
   5  -6   6      104.13      175.91     17.12 o 
   6  -6   6      390.21      342.33     17.24 o 
   7  -6   6       13.13      126.04     15.53 o 
   8  -6   6      190.96      209.00     20.70 o 
  -8  -5   6       77.41       97.69     10.15 o 
  -7  -5   6        7.80        9.36      7.22 o 
  -6  -5   6        8.55       13.39      6.64 o 
  -5  -5   6       71.47       74.60      6.81 o 
  -4  -5   6      229.74      226.07     14.84 o 
  -3  -5   6      293.11      230.80     10.34 o 
  -2  -5   6      483.89      514.18     11.23 o 
  -1  -5   6      548.26      652.06     12.99 o 
   0  -5   6        0.55       -1.45      2.07 o 
   1  -5   6      946.58     1067.69     20.18 o 
   2  -5   6      234.62      311.84      8.77 o 
   3  -5   6      412.97      294.60      9.66 o 
   4  -5   6       72.15       62.72      5.02 o 
   5  -5   6       78.00       75.88      8.73 o 
   6  -5   6        3.22       -0.16      7.24 o 
   7  -5   6       22.37       50.83      8.25 o 
   8  -5   6       38.38       42.94     13.87 o 
  -8  -4   6       59.49       63.97      8.62 o 
  -7  -4   6       42.10       71.38      8.35 o 
  -6  -4   6      226.11      211.32     13.19 o 
  -5  -4   6       89.10       53.61      5.67 o 
  -4  -4   6      353.93      390.78     14.16 o 
  -3  -4   6      483.42      572.35     16.28 o 
  -2  -4   6      297.14      374.40     15.46 o 
  -1  -4   6     5273.09     4619.63     85.70 o 
   0  -4   6     1622.08     1720.70     29.07 o 
   1  -4   6     4029.22     3951.43    135.05 o 
   2  -4   6      402.10      383.54     10.88 o 
   3  -4   6      659.54      761.97     17.16 o 
   4  -4   6      481.56      425.21     10.96 o 
   5  -4   6      327.05      378.18     16.37 o 
   6  -4   6      129.86      142.67     10.28 o 
   7  -4   6      130.77      127.71     10.65 o 
   8  -4   6      140.63      140.95     18.09 o 
  -8  -3   6       96.46      105.32     10.19 o 
  -7  -3   6       19.01       22.47      6.05 o 
  -6  -3   6       28.69       31.93      8.04 o 
  -5  -3   6       11.44        9.27      4.50 o 
  -4  -3   6       54.57       42.88      3.98 o 
  -3  -3   6      761.47      570.25     18.18 o 
  -2  -3   6      174.48      152.48      6.19 o 
  -1  -3   6      782.74      743.40     16.16 o 
   0  -3   6        0.12        0.59      1.50 o 
   1  -3   6      726.33      692.20     22.32 o 
   2  -3   6      199.25      203.07      6.71 o 
   3  -3   6      625.65      499.10     13.11 o 
   4  -3   6        4.06        5.48      2.66 o 
   5  -3   6      129.30      141.76      6.45 o 
   6  -3   6       28.43       34.46     10.37 o 
   7  -3   6      107.79      117.08      9.23 o 
   8  -3   6       27.93       56.09     13.93 o 
  -8  -2   6       39.14       30.33      6.79 o 
  -7  -2   6       28.69       37.18      5.96 o 
  -6  -2   6      176.00      231.47     21.74 o 
  -5  -2   6       12.04       18.65      4.04 o 
  -4  -2   6      544.65      501.03     12.67 o 
  -3  -2   6     1778.04     1809.22     43.72 o 
  -2  -2   6     3851.51     3187.18     87.43 o 
  -1  -2   6      155.32      170.07      4.92 o 
   0  -2   6     5663.84     5352.78     86.81 o 
   1  -2   6       30.19       30.15      2.11 o 
   2  -2   6      967.47      931.90     24.93 o 
   3  -2   6     1519.15     1561.03     29.97 o 
   4  -2   6      694.66      609.79     14.23 o 
   5  -2   6      241.44      256.48      7.59 o 
   6  -2   6      300.39      319.93     15.00 o 
   7  -2   6       19.23       39.80     10.94 o 
   8  -2   6       51.41       90.87     22.99 o 
  -8  -1   6       14.06       25.14     15.64 o 
  -7  -1   6        1.01        0.88      5.41 o 
  -6  -1   6       75.98       72.85      6.23 o 
  -5  -1   6      102.79      132.53      7.21 o 
  -4  -1   6       36.23       53.70      4.73 o 
  -3  -1   6        4.92        4.20      2.28 o 
  -2  -1   6     1123.01     1134.64     28.68 o 
  -1  -1   6       46.07       46.08      2.19 o 
   0  -1   6        1.55       -2.18      1.46 o 
   1  -1   6      172.02      182.05      6.04 o 
   2  -1   6      333.36      359.59      9.53 o 
   3  -1   6      118.85       98.39      3.85 o 
   4  -1   6      150.03      150.77      5.27 o 
   5  -1   6       32.60       39.18      3.79 o 
   6  -1   6       13.44       13.12      6.01 o 
   7  -1   6       17.45        2.09      6.89 o 
  -8   0   6      235.83      206.39     28.31 o 
  -7   0   6      233.61      203.89     15.47 o 
  -6   0   6       10.20        1.08     13.10 o 
  -5   0   6      665.17      827.31     32.96 o 
  -4   0   6     2829.58     2708.55     98.26 o 
  -3   0   6     1114.15     1234.63     25.49 o 
  -2   0   6    10311.71     8140.61    195.22 o 
  -1   0   6     2397.05     2827.72    164.99 o 
   0   0   6     4205.04     3732.00     64.12 o 
   1   0   6     5275.31     4550.61     91.46 o 
   2   0   6      755.09      681.90     21.78 o 
   3   0   6      542.15      465.73     21.55 o 
   4   0   6        0.02        2.25      4.04 o 
   5   0   6      308.70      252.51      9.50 o 
   6   0   6      295.28      447.36     19.34 o 
   7   0   6        0.27        7.74      5.43 o 
   8   0   6      127.27      114.76     13.51 o 
  -8   1   6       11.53       19.54     14.98 o 
  -7   1   6       12.78        1.51      5.74 o 
  -6   1   6       89.10       88.41     13.83 o 
  -5   1   6       74.76       85.83      6.07 o 
  -4   1   6      151.50      181.09      8.63 o 
  -3   1   6       36.26       24.79      1.91 o 
  -2   1   6      455.25      440.77     11.18 o 
  -1   1   6      225.24      227.37      8.25 o 
   0   1   6        0.16        1.26      1.82 o 
   1   1   6      397.77      425.38     10.39 o 
   2   1   6       81.42       83.70      4.01 o 
   3   1   6      240.12      184.96      6.26 o 
   4   1   6      102.06      114.84      5.15 o 
   5   1   6       55.57       60.32      4.94 o 
   6   1   6       11.40       17.72      5.32 o 
   7   1   6       19.37       19.37      8.23 o 
   8   1   6       88.72       85.08     13.28 o 
  -8   2   6       82.21       91.54     11.66 o 
  -7   2   6       95.84       99.15     10.91 o 
  -6   2   6       73.64       78.92     11.52 o 
  -5   2   6      189.43      181.18     16.04 o 
  -4   2   6      258.94      396.18     10.73 o 
  -3   2   6     1534.01     1497.93     30.00 o 
  -2   2   6     3386.72     2728.62     59.00 o 
  -1   2   6      738.40      659.47     17.15 o 
   0   2   6     3254.65     2768.36     54.65 o 
   1   2   6      277.30      264.99      9.75 o 
   2   2   6     1663.88     1485.04     37.63 o 
   3   2   6     2392.18     2410.99     54.01 o 
   5   2   6      315.64      385.81     17.79 o 
   6   2   6       49.34       25.60      8.28 o 
   7   2   6       53.58       74.18     11.69 o 
   8   2   6      511.97      514.39     32.60 o 
  -8   3   6       57.97       84.22     21.30 o 
  -7   3   6       17.12       17.48     10.50 o 
  -6   3   6       54.42       50.86      5.50 o 
  -5   3   6      108.74      118.27      5.66 o 
  -4   3   6        5.78        7.12      3.23 o 
  -3   3   6      201.78      168.22      5.69 o 
  -2   3   6      321.67      323.66      9.98 o 
  -1   3   6      309.71      332.66     10.13 o 
   0   3   6        0.23        2.32      2.06 o 
   1   3   6      254.45      244.54      6.26 o 
   2   3   6      210.51      219.98      5.21 o 
   3   3   6      206.75      157.17      6.56 o 
   4   3   6       97.07      127.55     11.35 o 
   5   3   6      127.15      144.36      8.49 o 
   6   3   6      129.27       89.76     12.70 o 
   7   3   6        8.44        3.51      9.32 o 
   8   3   6       27.56       26.23     11.30 o 
  -8   4   6       28.71       69.69     14.14 o 
  -7   4   6       30.14       38.37     11.51 o 
  -6   4   6       68.98       80.47      7.42 o 
  -5   4   6      572.48      574.52     19.88 o 
  -4   4   6      192.04      226.31      7.05 o 
  -3   4   6      998.51      993.95     21.12 o 
  -2   4   6      195.23      232.74     14.29 o 
  -1   4   6     2183.49     2050.76     51.62 o 
   0   4   6      487.38      548.04     15.65 o 
   1   4   6      604.38      684.52     33.16 o 
   2   4   6      721.67      705.07     21.59 o 
   3   4   6     1163.88     1353.11     39.09 o 
   4   4   6      326.18      254.58     14.84 o 
   5   4   6       42.33       39.69      7.36 o 
   6   4   6      357.46      330.09     24.40 o 
   7   4   6       96.10      133.54     16.83 o 
   8   4   6      183.84      151.90     18.96 o 
  -8   5   6       20.83       21.35     12.56 o 
  -7   5   6        6.51        1.68      4.39 o 
  -6   5   6        9.83        0.40      4.35 o 
  -5   5   6       85.07       94.75      9.60 o 
  -4   5   6        1.57        1.24      2.75 o 
  -3   5   6      486.70      401.29     11.38 o 
  -2   5   6      113.30      139.84     16.60 o 
  -1   5   6      899.66     1018.16     27.44 o 
   0   5   6        1.70        0.06      2.57 o 
   1   5   6      768.48      831.02     20.50 o 
   2   5   6      381.95      397.67      8.99 o 
   3   5   6      270.70      234.36      8.15 o 
   4   5   6       43.58       65.60     14.82 o 
   5   5   6       63.70       74.50     12.99 o 
   6   5   6       35.60       32.38      8.07 o 
   7   5   6        1.19       -3.56      9.69 o 
   8   5   6        7.50       19.29     12.93 o 
  -8   6   6       78.56       77.87      8.13 o 
  -7   6   6        4.40       64.86      6.95 o 
  -6   6   6      218.42      201.25     14.63 o 
  -5   6   6      336.29      341.03     18.82 o 
  -3   6   6     1182.00     1127.51     35.48 o 
  -2   6   6      666.11      594.51     24.40 o 
  -1   6   6      657.33      968.92     61.83 o 
   0   6   6      310.66      347.01     10.72 o 
   1   6   6     1665.73     1424.09     43.76 o 
   2   6   6      304.66      268.45      7.25 o 
   3   6   6     1813.84     1768.30     46.18 o 
   4   6   6       63.02       78.48      9.66 o 
   5   6   6      515.47      398.73     20.83 o 
   6   6   6      350.30      428.69     22.46 o 
   7   6   6      197.61      227.26     23.58 o 
  -7   7   6       42.10       56.62      7.29 o 
  -6   7   6       55.58       59.36      8.86 o 
  -5   7   6      103.57      110.12      7.66 o 
  -4   7   6        7.91        7.68      4.72 o 
  -3   7   6       14.80       23.91      5.44 o 
  -2   7   6       29.15       35.37      7.86 o 
  -1   7   6       41.61       61.62      4.39 o 
   0   7   6        0.93       -1.46      2.99 o 
   1   7   6       37.47       43.13      4.15 o 
   2   7   6       29.08       43.85      4.05 o 
   3   7   6       25.85       15.82      5.64 o 
   4   7   6        2.86        5.06      7.18 o 
   5   7   6        2.50       -1.99     11.48 o 
   6   7   6       31.82       19.92      8.71 o 
   7   7   6       26.62       18.33      9.25 o 
  -7   8   6      111.81      108.04      9.36 o 
  -6   8   6       95.92       96.83     10.74 o 
  -5   8   6       31.82       40.09      6.08 o 
  -4   8   6       75.74       73.73      7.70 o 
  -3   8   6     2416.21     2615.31     77.73 o 
  -2   8   6      106.51      108.95     14.42 o 
  -1   8   6      698.41      944.63     27.12 o 
   0   8   6      840.30      822.00     21.62 o 
   1   8   6     1424.56     1256.10     30.59 o 
   2   8   6     1666.05     1337.48     36.56 o 
   3   8   6     1375.55     1214.17     33.67 o 
   4   8   6      364.86      379.79     21.59 o 
   5   8   6      115.99      130.68     20.19 o 
   6   8   6      369.16      429.89     24.26 o 
   7   8   6        9.99       20.12     10.60 o 
  -6   9   6        7.28        9.84      7.61 o 
  -5   9   6       17.03       23.63      8.39 o 
  -4   9   6       15.87       15.15      5.98 o 
  -3   9   6       67.17       67.33      8.65 o 
  -2   9   6       21.61       36.46      6.91 o 
  -1   9   6        0.72       -5.34      3.56 o 
   0   9   6        0.09       -1.51      4.26 o 
   1   9   6       27.81       25.93      4.73 o 
   2   9   6       46.11       35.17      5.77 o 
   3   9   6        2.24        0.21      3.99 o 
   4   9   6       20.36       30.30     10.01 o 
   5   9   6        8.85       12.18      9.12 o 
   6   9   6       56.16       50.19     11.71 o 
  -6  10   6      219.20      185.46     17.97 o 
  -5  10   6      417.20      392.31     18.04 o 
  -4  10   6      131.48      144.23     11.33 o 
  -3  10   6      384.86      368.79     17.33 o 
  -2  10   6      337.96      417.24     24.98 o 
  -1  10   6      140.59      164.17     14.80 o 
   0  10   6     2756.08     2629.67     67.54 o 
   1  10   6      450.20      372.92     19.87 o 
   2  10   6      470.96      354.23     14.45 o 
   3  10   6       86.45      131.51      8.76 o 
   4  10   6       26.52       20.56      8.07 o 
   5  10   6      107.21      122.88     15.17 o 
   6  10   6       37.10       52.85     13.39 o 
  -5  11   6       14.47       22.03      6.45 o 
  -4  11   6        2.05       10.73      6.64 o 
  -3  11   6       10.19       12.96      6.60 o 
  -2  11   6       32.02       30.62      7.80 o 
  -1  11   6       31.78       30.92      5.60 o 
   0  11   6        1.50       -3.78      6.11 o 
   1  11   6       53.12       46.11      9.17 o 
   2  11   6       52.55       39.79      8.30 o 
   3  11   6       16.88        8.51      5.82 o 
   4  11   6        8.13        3.87     10.10 o 
   5  11   6       86.27      110.52     15.86 o 
  -5  12   6        8.98        7.57      7.14 o 
  -4  12   6       93.57      112.78     10.16 o 
  -3  12   6      337.04      340.84     18.72 o 
  -2  12   6      387.84      378.59     19.01 o 
  -1  12   6      240.13      230.77     14.10 o 
   0  12   6      153.03      170.30     12.00 o 
   1  12   6       65.55       84.21     10.71 o 
   2  12   6      242.53      261.48     27.79 o 
   3  12   6      213.48      221.53     36.51 o 
   4  12   6       15.37       18.46     14.90 o 
  -3  13   6        4.26        8.23      6.72 o 
  -2  13   6        2.24        2.94      6.41 o 
  -1  13   6       20.29       28.39      9.25 o 
   0  13   6        0.03        1.72      5.68 o 
   1  13   6       10.35        5.82      7.48 o 
   2  13   6        2.51       -9.69      6.46 o 
   3  13   6        9.99        7.15      6.89 o 
  -2  14   6      108.08      125.43     21.46 o 
  -1  14   6      149.22      171.68     36.03 o 
   0  14   6       60.23       45.28     19.12 o 
   1  14   6      403.43      326.34     19.99 o 
   2  14   6      242.68      174.47     21.62 o 
  -1 -15   7        5.55        0.99      8.09 o 
   0 -15   7        0.03      -10.19      6.79 o 
   1 -15   7        3.05        2.03     12.11 o 
  -3 -14   7       38.21       42.28      9.22 o 
  -2 -14   7       51.44       59.29     10.46 o 
  -1 -14   7      181.54      181.42     15.63 o 
   0 -14   7      221.91      238.39     17.27 o 
   1 -14   7      296.98      334.23     30.85 o 
   2 -14   7      123.62      136.04     13.00 o 
   3 -14   7      386.93      378.75     22.14 o 
  -4 -13   7       44.99       51.89     14.05 o 
  -3 -13   7       32.93       37.29      7.21 o 
  -2 -13   7        8.61       26.08      9.69 o 
  -1 -13   7        8.01       10.79      7.37 o 
   0 -13   7        0.06       -5.28      8.86 o 
   1 -13   7        7.61       16.17      6.62 o 
   2 -13   7        5.15       11.47      6.59 o 
   3 -13   7       27.66       29.35      9.34 o 
   4 -13   7        2.07       13.42      8.84 o 
  -5 -12   7        2.75       18.22      8.80 o 
  -4 -12   7      303.13      317.97     15.86 o 
  -3 -12   7      113.82       91.61      9.04 o 
  -2 -12   7      190.57      200.54     12.93 o 
  -1 -12   7      368.56      333.31     22.31 o 
   0 -12   7      394.18      352.89     19.47 o 
   1 -12   7      216.44      232.61     19.85 o 
   2 -12   7      148.72       92.19      9.13 o 
   3 -12   7      347.03      380.25     20.14 o 
   4 -12   7       62.33      131.84     12.91 o 
   5 -12   7       32.96       47.51     12.90 o 
  -6 -11   7       19.67       11.00      9.48 o 
  -5 -11   7       25.53       19.32      8.14 o 
  -4 -11   7        8.89       13.17      6.32 o 
  -3 -11   7      184.23      157.49      8.61 o 
  -2 -11   7       28.97       27.15      5.90 o 
  -1 -11   7       96.21      117.86      9.85 o 
   0 -11   7        0.35       -4.21      4.21 o 
   1 -11   7       45.34       40.66      5.46 o 
   2 -11   7       69.09       59.70      6.64 o 
   3 -11   7       33.55       29.44      8.18 o 
   4 -11   7        7.26        5.73      7.53 o 
   5 -11   7        7.91        6.80      7.83 o 
   6 -11   7        6.78        0.45      8.90 o 
  -6 -10   7       27.07       45.77      8.91 o 
  -5 -10   7       36.99       50.73      8.93 o 
  -4 -10   7      307.35      292.07     16.36 o 
  -3 -10   7      782.00      764.74     21.06 o 
  -2 -10   7      549.00      469.16     15.14 o 
  -1 -10   7        8.60        6.97      5.29 o 
   0 -10   7      626.84      549.41     16.45 o 
   1 -10   7       56.40       52.52      5.60 o 
   2 -10   7      403.82      635.71     40.80 o 
   3 -10   7      431.38      370.78     18.37 o 
   4 -10   7      157.05      368.32     22.43 o 
   5 -10   7       55.80       50.51      9.72 o 
   6 -10   7       18.49       10.98     11.41 o 
  -7  -9   7       38.39       55.08     12.35 o 
  -6  -9   7       18.45       16.23      7.36 o 
  -5  -9   7      140.68      161.98     12.01 o 
  -4  -9   7       70.60       68.89      8.78 o 
  -3  -9   7       18.70       21.98      4.35 o 
  -2  -9   7       11.03       18.02      4.52 o 
  -1  -9   7       63.25       62.05      4.32 o 
   0  -9   7        0.78       -3.53      3.04 o 
   1  -9   7       21.22       20.10      3.78 o 
   2  -9   7       10.11       18.25      4.66 o 
   3  -9   7       15.57        9.18      7.87 o 
   4  -9   7       24.73       17.75      7.42 o 
   5  -9   7       33.63       34.21      8.51 o 
   6  -9   7        2.15       -7.73      7.26 o 
   7  -9   7       45.94       36.63     11.67 o 
  -7  -8   7       92.69      137.35     14.68 o 
  -6  -8   7      188.07      216.35     13.23 o 
  -5  -8   7       42.43       42.34      8.13 o 
  -4  -8   7      545.74      470.26     19.08 o 
  -3  -8   7      623.43      469.89     19.97 o 
  -2  -8   7      674.12      727.84     19.41 o 
  -1  -8   7      227.46      244.60      9.67 o 
   0  -8   7      229.02      234.75      9.18 o 
   1  -8   7      330.17      305.85      9.48 o 
   2  -8   7      511.96      474.79     14.55 o 
   3  -8   7      799.94      911.68     32.41 o 
   4  -8   7       16.68       86.49     26.59 o 
   5  -8   7      245.82      238.90     15.16 o 
   6  -8   7      201.70      241.55     15.74 o 
   7  -8   7       37.77       76.57     10.99 o 
  -7  -7   7        7.13        6.13      8.29 o 
  -6  -7   7       31.49       22.44     10.20 o 
  -5  -7   7      129.01      167.62     13.07 o 
  -4  -7   7       20.73       23.46      6.12 o 
  -3  -7   7      180.91      184.77      9.36 o 
  -2  -7   7      190.04      197.93      8.47 o 
  -1  -7   7      233.84      271.38      7.39 o 
   0  -7   7        2.80        7.31      2.47 o 
   1  -7   7      303.92      331.40      8.45 o 
   2  -7   7       41.08       64.01      5.05 o 
   3  -7   7      349.38      296.05     14.48 o 
   4  -7   7        5.27        7.22      5.72 o 
   5  -7   7      164.09      208.83     13.41 o 
   6  -7   7       43.80       51.80      8.87 o 
   7  -7   7       29.11       55.19      9.45 o 
  -8  -6   7       20.89       19.77      8.98 o 
  -7  -6   7       36.75      130.79     12.93 o 
  -6  -6   7       24.86       30.34      8.30 o 
  -5  -6   7      128.35      116.86     13.09 o 
  -4  -6   7      787.74      901.84     29.14 o 
  -3  -6   7      539.26      543.92     16.90 o 
  -2  -6   7       63.64       65.72     14.03 o 
  -1  -6   7     1079.38     1116.13     30.05 o 
   0  -6   7      229.78      266.86      6.61 o 
   1  -6   7      851.38      944.19     36.69 o 
   2  -6   7     1822.78     1625.75     38.67 o 
   3  -6   7     1364.21     1405.52     45.09 o 
   4  -6   7      890.08      855.79     30.23 o 
   5  -6   7      279.03      305.29     15.60 o 
   6  -6   7      154.66      192.89     13.05 o 
   7  -6   7      185.60      172.54     13.06 o 
   8  -6   7       77.57       80.27     25.11 o 
  -8  -5   7       14.84       23.07      7.84 o 
  -7  -5   7       14.43       18.06      6.78 o 
  -6  -5   7       40.90       45.45      8.51 o 
  -5  -5   7       91.23       99.12     12.02 o 
  -4  -5   7      114.73      124.31      8.16 o 
  -3  -5   7      402.19      294.81     12.27 o 
  -2  -5   7      164.59      191.95      6.78 o 
  -1  -5   7     1086.42     1309.12     24.12 o 
   0  -5   7        1.33        2.14      1.77 o 
   1  -5   7     1017.56     1211.33     24.24 o 
   2  -5   7       40.40       59.68      4.18 o 
   3  -5   7      453.91      386.06     15.96 o 
   4  -5   7        2.43        2.76      3.26 o 
   5  -5   7       87.87      107.93      9.21 o 
   6  -5   7        8.83        0.28      5.86 o 
   7  -5   7        4.92        5.02      6.25 o 
   8  -5   7       39.13       53.15     14.86 o 
  -8  -4   7       24.91       32.47     11.96 o 
  -7  -4   7      203.17      175.82     19.08 o 
  -6  -4   7      157.42      155.95     10.40 o 
  -5  -4   7      195.63      187.12      9.35 o 
  -4  -4   7       92.83      221.95      9.54 o 
  -3  -4   7     1352.22     1142.46     29.80 o 
  -2  -4   7       35.38       23.43      4.26 o 
  -1  -4   7      174.91      257.36     15.62 o 
   0  -4   7      990.37     1049.75     18.40 o 
   1  -4   7      636.35      592.66     12.81 o 
   2  -4   7      354.48      306.53      9.39 o 
   3  -4   7     1202.04     1125.58     26.94 o 
   4  -4   7      255.22      278.19      8.96 o 
   5  -4   7      514.97      453.93     18.55 o 
   6  -4   7      402.86      362.47     16.54 o 
   7  -4   7      173.50      162.84     11.43 o 
   8  -4   7       32.16       29.31      7.48 o 
  -8  -3   7       74.86       98.36      9.38 o 
  -7  -3   7        7.79       10.28      7.14 o 
  -6  -3   7       55.82       51.75      9.73 o 
  -5  -3   7       68.87       87.36     11.19 o 
  -4  -3   7        6.75        7.34      3.47 o 
  -3  -3   7      624.21      503.55     16.59 o 
  -2  -3   7      296.95      288.65      8.34 o 
  -1  -3   7      522.11      558.74     11.74 o 
   0  -3   7        0.74        2.05      1.57 o 
   1  -3   7      376.67      385.88      8.12 o 
   2  -3   7      278.56      287.46      8.66 o 
   3  -3   7       70.39       60.44      3.52 o 
   4  -3   7       39.21       41.50      3.12 o 
   5  -3   7      108.50      128.61      7.14 o 
   6  -3   7       61.11       63.18      7.25 o 
   7  -3   7       46.76       43.82      7.08 o 
   8  -3   7       29.53       40.66     13.11 o 
  -8  -2   7       92.35      107.02      9.05 o 
  -7  -2   7       89.05      115.35      8.36 o 
  -6  -2   7       86.57       74.30      6.85 o 
  -5  -2   7      180.31      182.33     14.26 o 
  -4  -2   7      267.27      408.30     10.92 o 
  -3  -2   7     1492.70     1509.76     33.99 o 
  -2  -2   7     3469.54     2738.59     75.67 o 
  -1  -2   7      742.23      657.22     13.28 o 
   0  -2   7     3149.68     2705.44     42.47 o 
   1  -2   7      291.76      305.02     12.35 o 
   2  -2   7     1650.37     1371.92     31.59 o 
   3  -2   7     2421.65     2508.08     47.32 o 
   4  -2   7       30.59      369.49     21.22 o 
   5  -2   7      300.43      362.19     13.45 o 
   6  -2   7       50.46       42.75     11.66 o 
   7  -2   7       68.98       91.04     13.77 o 
   8  -2   7      509.13      554.71     49.15 o 
  -8  -1   7       53.34       76.63     20.52 o 
  -7  -1   7       32.85       40.47      9.49 o 
  -6  -1   7       59.97       50.45      5.03 o 
  -5  -1   7       49.72       56.11      5.15 o 
  -4  -1   7      242.09      232.00      9.55 o 
  -3  -1   7      145.99      122.28      5.60 o 
  -2  -1   7      111.09       92.23      6.78 o 
  -1  -1   7      468.15      473.97      9.88 o 
   0  -1   7        0.21       -0.48      1.33 o 
   1  -1   7      677.26      662.93     13.41 o 
   2  -1   7      107.70      113.88      4.69 o 
   3  -1   7      128.75      102.65      6.19 o 
   4  -1   7       67.79       74.00      4.85 o 
   5  -1   7       57.05       63.85      5.46 o 
   6  -1   7        2.85        8.44      7.96 o 
   7  -1   7       25.05        6.78      8.20 o 
   8  -1   7       55.04       68.83     11.45 o 
  -8   0   7      193.05      183.72     26.64 o 
  -7   0   7       55.71       90.22     12.57 o 
  -6   0   7       61.75      109.42      7.84 o 
  -5   0   7      340.72      328.33     12.19 o 
  -4   0   7      974.22      858.93     28.89 o 
  -3   0   7      224.34      295.70      8.20 o 
  -2   0   7       41.00       32.57      5.81 o 
  -1   0   7     2001.39     1675.00     33.90 o 
   0   0   7      808.27      804.40     14.72 o 
   1   0   7      256.72      235.32     14.82 o 
   2   0   7       44.69       42.74      4.48 o 
   3   0   7     5310.37     5357.01    116.30 o 
   5   0   7        1.42       -2.16      3.71 o 
   6   0   7      114.40      161.11     11.38 o 
   7   0   7       14.63       13.27      5.91 o 
   8   0   7      131.29      119.56     14.37 o 
  -8   1   7       78.63       51.59     18.56 o 
  -7   1   7       42.78       37.79      7.95 o 
  -6   1   7       20.92       14.35      5.72 o 
  -5   1   7       51.18       52.38      5.29 o 
  -4   1   7      163.85      168.77      5.95 o 
  -3   1   7      229.46      189.61      5.53 o 
  -2   1   7      108.16      105.27      4.72 o 
  -1   1   7      668.35      699.90     17.97 o 
   0   1   7        0.26       -2.26      1.51 o 
   1   1   7      762.37      786.78     18.49 o 
   2   1   7      248.50      290.35     10.12 o 
   3   1   7       69.59       51.02      4.05 o 
   4   1   7      106.27      123.86      5.55 o 
   5   1   7       22.70       22.71      4.99 o 
   6   1   7        2.23        3.62      4.87 o 
   7   1   7       74.99       71.45     11.22 o 
   8   1   7       10.81       11.40     10.38 o 
  -8   2   7      136.30      146.36     18.23 o 
  -7   2   7       76.01       68.79      9.71 o 
  -6   2   7      439.67      325.59     13.87 o 
  -5   2   7      138.56      170.26      8.27 o 
  -4   2   7      810.19      709.08     17.71 o 
  -3   2   7     2338.30     2451.78     50.61 o 
  -2   2   7      789.53      595.53     24.35 o 
  -1   2   7      371.90      364.06     11.24 o 
   0   2   7     7124.11     7040.49    137.09 o 
   1   2   7      329.68      310.45     16.70 o 
   2   2   7     6827.97     6181.15    152.68 o 
   3   2   7     3044.13     3305.91     81.81 o 
   4   2   7      599.13      723.18     20.54 o 
   5   2   7       97.45       99.45     10.53 o 
   6   2   7     1056.10      850.32     46.18 o 
   7   2   7       40.30      104.66     13.84 o 
  -8   3   7       20.83       31.61     12.35 o 
  -7   3   7      100.88       98.35     14.02 o 
  -6   3   7       24.51       33.47      7.43 o 
  -5   3   7      111.10      130.45      7.29 o 
  -4   3   7       28.86       36.08      3.66 o 
  -3   3   7      194.07      162.96      5.90 o 
  -2   3   7      207.95      198.49      7.42 o 
  -1   3   7      104.90      139.24      7.69 o 
   0   3   7        0.07       -1.68      1.89 o 
   1   3   7       53.95       68.31      3.23 o 
   2   3   7      137.63      160.36      4.13 o 
   3   3   7      327.71      279.91      9.42 o 
   4   3   7       80.02      120.36      9.30 o 
   5   3   7       78.30       97.81     12.39 o 
   6   3   7      184.82      157.77     16.41 o 
   7   3   7        2.02       -5.38      8.97 o 
   8   3   7        3.05        8.26     10.13 o 
  -8   4   7       13.37       44.77     13.39 o 
  -7   4   7       81.97      113.26      8.13 o 
  -6   4   7      193.17      213.24     12.66 o 
  -5   4   7      101.37      103.45     12.31 o 
  -4   4   7       98.84      161.88      7.87 o 
  -3   4   7     1781.14     1608.16     38.66 o 
  -2   4   7      791.99      740.45     20.49 o 
  -1   4   7     1111.83     1095.91     43.77 o 
   0   4   7     4380.83     4371.82     94.38 o 
   1   4   7      877.90      947.47     45.57 o 
   2   4   7      291.55      410.78     16.10 o 
   3   4   7      379.29      398.38     11.44 o 
   4   4   7      321.57      329.27     13.45 o 
   5   4   7       30.37       27.31      6.95 o 
   6   4   7       87.61       95.85     14.19 o 
   7   4   7      173.13      224.46     21.30 o 
   8   4   7       42.17       50.90     13.74 o 
  -8   5   7       12.62        9.27     11.76 o 
  -7   5   7        5.62        8.85      4.57 o 
  -6   5   7       10.27        9.06      4.79 o 
  -5   5   7       83.57      113.63     10.46 o 
  -4   5   7       54.57       70.75      4.83 o 
  -3   5   7      223.76      192.05      8.03 o 
  -2   5   7      392.61      425.15     15.88 o 
  -1   5   7      386.29      473.12     14.40 o 
   0   5   7        3.28       -0.02      2.80 o 
   1   5   7      206.46      235.85      7.69 o 
   2   5   7      352.13      364.01      8.52 o 
   3   5   7        8.03        7.11      3.01 o 
   4   5   7       42.22       26.93      7.01 o 
   5   5   7       20.19       29.50      7.71 o 
   6   5   7       33.36       41.74     11.48 o 
   7   5   7        7.02       10.61     10.99 o 
   8   5   7        1.05        0.30     11.32 o 
  -8   6   7        4.06       14.21      5.88 o 
  -7   6   7       32.78       32.22      6.15 o 
  -6   6   7       46.91       61.24      7.36 o 
  -5   6   7      185.53      198.59     14.55 o 
  -4   6   7      368.71      294.71     12.68 o 
  -3   6   7     2013.62     1850.91     55.46 o 
  -2   6   7      223.59      205.37     10.58 o 
  -1   6   7      987.44      929.74     25.79 o 
   0   6   7      408.09      474.59     13.44 o 
   1   6   7      199.83      262.05     16.52 o 
   2   6   7      110.58       99.37      4.85 o 
   3   6   7     1789.92     1677.07     44.09 o 
   4   6   7      300.84      329.58     18.38 o 
   5   6   7      284.29      242.84     16.09 o 
   6   6   7      313.12      342.27     19.70 o 
   7   6   7      391.01      345.73     28.51 o 
  -7   7   7       42.58       53.31      7.63 o 
  -6   7   7        5.02       -0.20     12.02 o 
  -5   7   7        1.28       -1.40      5.30 o 
  -4   7   7        2.08        2.93      4.44 o 
  -3   7   7       36.43       26.67      5.79 o 
  -2   7   7       21.37       27.14      5.48 o 
  -1   7   7       53.35       56.99      5.22 o 
   0   7   7        0.01       -1.80      2.98 o 
   1   7   7       51.04       46.30      4.42 o 
   2   7   7       61.49       70.52      5.15 o 
   3   7   7       38.42       45.03      6.87 o 
   4   7   7       75.57       76.16     10.33 o 
   5   7   7        5.43       19.65      8.33 o 
   6   7   7       51.04       39.28      9.75 o 
   7   7   7        1.80        6.64     12.52 o 
  -7   8   7      100.91      133.66     14.27 o 
  -6   8   7       88.71       90.09     26.90 o 
  -5   8   7      407.51      345.80     15.13 o 
  -4   8   7      224.83      293.97     14.28 o 
  -3   8   7      753.59      850.92     29.35 o 
  -2   8   7      152.36      277.51     26.00 o 
  -1   8   7      643.32      836.19     24.47 o 
   0   8   7     2041.58     2016.61     52.28 o 
   1   8   7      915.28      969.47     25.34 o 
   2   8   7     1231.00     1022.88     29.26 o 
   3   8   7      138.08      138.21     13.50 o 
   4   8   7     1702.31     1454.13     57.25 o 
   5   8   7      888.40      727.26     78.98 o 
   6   8   7      611.55      529.35     41.25 o 
   7   8   7      144.76      106.97     19.87 o 
  -6   9   7       48.60       47.30     10.62 o 
  -5   9   7       28.72       35.88      6.71 o 
  -4   9   7       21.11       11.32      5.72 o 
  -3   9   7        8.25        8.79      5.86 o 
  -2   9   7       36.38       37.54      7.10 o 
  -1   9   7       79.24       84.94      6.65 o 
   0   9   7        0.12       -3.85      4.43 o 
   1   9   7       68.32       71.35      6.99 o 
   2   9   7       99.91       82.51      7.29 o 
   3   9   7       15.45       17.16      3.84 o 
   4   9   7       42.76       48.78     17.79 o 
   5   9   7       16.24       31.25     10.29 o 
   6   9   7       41.19       49.06     12.11 o 
  -6  10   7      281.77      291.67     23.57 o 
  -5  10   7       59.55       56.41      8.06 o 
  -4  10   7        7.35       13.70      6.36 o 
  -3  10   7      148.05      153.29     20.13 o 
  -2  10   7       18.46       26.71     12.06 o 
  -1  10   7       69.74       49.21      7.98 o 
   0  10   7      266.62      237.23     11.35 o 
   1  10   7        3.64        2.85      5.31 o 
   2  10   7      164.47      136.76     11.28 o 
   3  10   7      344.45      313.88     13.14 o 
   4  10   7      168.66      168.08     24.42 o 
   5  10   7       14.82       19.24     10.54 o 
   6  10   7      221.16      245.62     21.16 o 
  -5  11   7       70.61       73.10      8.51 o 
  -4  11   7        8.21        6.69      6.38 o 
  -3  11   7       11.19        4.90      6.49 o 
  -2  11   7       91.69       91.89     10.19 o 
  -1  11   7       64.79       60.01      7.44 o 
   0  11   7        1.30       -2.37      4.96 o 
   1  11   7       38.46       29.60      7.79 o 
   2  11   7      121.44       95.36     10.88 o 
   3  11   7       14.60       -1.84      6.06 o 
   4  11   7       16.64       12.99      8.63 o 
   5  11   7       16.06       12.49     11.36 o 
  -4  12   7      108.83       76.14      9.19 o 
  -3  12   7      226.80      239.74     20.39 o 
  -2  12   7      110.97      142.71     12.48 o 
  -1  12   7       81.04       98.98     12.34 o 
   0  12   7      186.58      180.51     12.40 o 
   1  12   7       39.34       44.10      8.95 o 
   2  12   7       34.05       42.66     11.32 o 
   3  12   7       33.05       36.45      8.13 o 
   4  12   7       69.81       95.77     21.33 o 
  -3  13   7        6.80       10.51      7.13 o 
  -2  13   7        9.44        2.24      7.61 o 
  -1  13   7        4.37       -0.49      9.72 o 
   0  13   7        0.18       -8.11      5.41 o 
   1  13   7       20.54       31.89      8.96 o 
   2  13   7        7.01        2.74      7.45 o 
   3  13   7        7.35        1.53      6.77 o 
  -2  14   7      142.24      144.98     23.10 o 
  -1  14   7      166.00      177.07     17.04 o 
   0  14   7      367.50      339.95     20.06 o 
   1  14   7       22.38       25.64      8.91 o 
   0 -15   8        0.02       -0.10      7.64 o 
  -3 -14   8      434.43      426.66     19.32 o 
  -2 -14   8      202.94      204.84     24.41 o 
  -1 -14   8       24.30       43.25     19.08 o 
   0 -14   8       49.72       66.94     12.85 o 
   1 -14   8      147.28      106.58     18.89 o 
   2 -14   8       13.26       11.87     11.89 o 
   3 -14   8      603.23      633.00     42.73 o 
  -4 -13   8        7.86        2.51     16.99 o 
  -3 -13   8       22.10       21.90      6.73 o 
  -2 -13   8       14.43       19.99      7.03 o 
  -1 -13   8        4.37        6.08      7.29 o 
   0 -13   8        0.33       -1.39      6.18 o 
   1 -13   8       18.34       24.18      7.00 o 
   2 -13   8       26.37       24.42      7.20 o 
   3 -13   8        8.11        1.28      7.94 o 
   4 -13   8        4.09       15.23      8.85 o 
  -5 -12   8       70.98       85.35     12.51 o 
  -4 -12   8      261.38      266.66     14.99 o 
  -3 -12   8      614.81      491.00     19.86 o 
  -2 -12   8       84.40       97.56      9.81 o 
  -1 -12   8      204.51      172.12     14.32 o 
   0 -12   8      192.82      203.78     15.24 o 
   1 -12   8       43.06       81.59      8.77 o 
   2 -12   8      116.42      118.39     11.63 o 
   3 -12   8      281.95      358.05     20.25 o 
   4 -12   8       60.51      132.39     24.54 o 
   5 -12   8        0.51       16.49     10.56 o 
  -6 -11   8        2.42       12.06      8.18 o 
  -5 -11   8        9.32       13.49      8.03 o 
  -4 -11   8        5.16        3.10      5.79 o 
  -3 -11   8       17.83       19.87      4.83 o 
  -2 -11   8       62.07       64.21      8.11 o 
  -1 -11   8        2.62       -0.52      5.30 o 
   0 -11   8        0.26       -2.92      4.34 o 
   1 -11   8        6.21        9.37      4.47 o 
   2 -11   8       37.36       35.27      5.98 o 
   3 -11   8       38.65       40.66     10.52 o 
   4 -11   8        1.75       -2.11      6.86 o 
   5 -11   8       11.04       10.96      8.46 o 
  -6 -10   8       95.68       94.04     11.02 o 
  -5 -10   8       40.91       50.76     10.40 o 
  -4 -10   8      861.71      698.12     26.80 o 
  -3 -10   8      489.90      401.22     16.20 o 
  -2 -10   8     1656.11     1361.18     33.99 o 
  -1 -10   8      158.57      154.08     10.82 o 
   0 -10   8      578.83      540.49     16.30 o 
   1 -10   8       51.42       81.47      6.33 o 
   3 -10   8      101.09      112.12     11.01 o 
   4 -10   8      263.10      255.00     16.24 o 
   5 -10   8       59.11       32.91      8.85 o 
   6 -10   8       23.35       41.50      9.74 o 
  -7  -9   8        8.37        7.55     10.00 o 
  -6  -9   8       34.62       40.41      9.92 o 
  -5  -9   8       51.11       49.58     11.41 o 
  -4  -9   8       74.03      101.49      9.82 o 
  -3  -9   8       25.92       24.32      4.44 o 
  -2  -9   8        0.06       -0.50      3.90 o 
  -1  -9   8       35.94       35.67      4.02 o 
   0  -9   8        1.13        0.61      3.21 o 
   1  -9   8       19.00       21.62      3.93 o 
   2  -9   8       24.42       26.23      5.01 o 
   3  -9   8        8.31        8.32      6.46 o 
   4  -9   8        9.83        6.64      6.77 o 
   5  -9   8       13.23       13.28      7.36 o 
   6  -9   8        9.34       -0.42      7.70 o 
  -7  -8   8      303.40      304.81     20.90 o 
  -6  -8   8      642.60      524.58     21.04 o 
  -5  -8   8      129.86      143.32     17.27 o 
  -4  -8   8      478.06      383.36     16.82 o 
  -3  -8   8     1572.42     1253.34     34.76 o 
  -2  -8   8      270.61      372.78     20.70 o 
  -1  -8   8      230.77      332.40     10.33 o 
   0  -8   8     1487.39     1485.21     28.18 o 
   1  -8   8      620.86      579.09     14.99 o 
   2  -8   8      569.98      531.20     15.88 o 
   3  -8   8     1666.52     1461.62     48.05 o 
   4  -8   8       90.57      105.05     10.19 o 
   5  -8   8      134.49      107.67     10.73 o 
   6  -8   8       95.18       90.64     10.98 o 
   7  -8   8       88.87      114.81     12.47 o 
  -7  -7   8       47.43       60.66     11.05 o 
  -6  -7   8        5.04        9.37      6.16 o 
  -5  -7   8      167.15      179.80     11.32 o 
  -4  -7   8        0.42        6.13      5.41 o 
  -3  -7   8      448.03      391.38     14.01 o 
  -2  -7   8        7.14        6.42      2.86 o 
  -1  -7   8      260.86      330.60      8.38 o 
   0  -7   8        0.85       -0.42      2.17 o 
   1  -7   8      214.69      240.73      7.03 o 
   2  -7   8       28.84       38.14      4.42 o 
   3  -7   8      150.75      135.97     10.14 o 
   4  -7   8        8.17        4.70      5.62 o 
   5  -7   8       88.53      128.73     11.08 o 
   6  -7   8        6.86        3.90      6.65 o 
   7  -7   8       53.97       52.98      9.62 o 
  -8  -6   8       52.85       70.85     11.19 o 
  -7  -6   8      385.67      337.61     25.81 o 
  -6  -6   8      157.43      180.50     10.40 o 
  -5  -6   8      640.11      564.46     23.72 o 
  -4  -6   8      299.02      534.10     20.30 o 
  -3  -6   8     1395.20     1377.00     36.46 o 
  -2  -6   8     1302.80     1281.13     34.76 o 
  -1  -6   8      256.12      293.65     10.39 o 
   0  -6   8     2522.43     2591.20     43.68 o 
   1  -6   8      343.76      369.08      8.80 o 
   2  -6   8      275.96      273.02     11.01 o 
   3  -6   8     1056.55     1146.83     38.07 o 
   4  -6   8     1035.79      898.21     42.56 o 
   5  -6   8      199.30      183.88     12.26 o 
   6  -6   8      170.27      133.60     11.39 o 
   7  -6   8       52.44       51.97      9.12 o 
  -8  -5   8       14.70        9.21      7.34 o 
  -7  -5   8        9.54       15.14      6.76 o 
  -6  -5   8        3.17       -2.24      4.54 o 
  -5  -5   8       73.67       94.61      8.87 o 
  -4  -5   8       13.54       17.01      4.81 o 
  -3  -5   8      508.44      396.14     19.08 o 
  -2  -5   8        4.25        6.92      2.28 o 
  -1  -5   8     1109.19     1257.47     23.33 o 
   0  -5   8        0.06       -0.66      1.79 o 
   1  -5   8      933.65     1074.68     20.44 o 
   2  -5   8      213.61      213.48      7.76 o 
   3  -5   8      425.23      379.24     11.65 o 
   4  -5   8       84.31       99.61      6.48 o 
   5  -5   8       98.67      112.84      9.41 o 
   6  -5   8       12.13       23.14      6.87 o 
   7  -5   8        1.34        3.78      6.45 o 
   8  -5   8        0.60        2.59      7.22 o 
  -8  -4   8       33.61       59.81      8.57 o 
  -7  -4   8       41.55       47.55      7.68 o 
  -6  -4   8       69.62       82.20      8.35 o 
  -5  -4   8      625.40      561.64     18.98 o 
  -4  -4   8      210.56      228.25     12.06 o 
  -3  -4   8      984.45     1003.95     24.53 o 
  -2  -4   8      199.28      257.84     19.58 o 
  -1  -4   8     2204.46     2003.79     38.05 o 
   0  -4   8      477.25      538.72     10.46 o 
   1  -4   8      587.57      784.76     25.16 o 
   2  -4   8      682.60      648.91     18.32 o 
   3  -4   8     1156.42     1360.46     29.02 o 
   4  -4   8      317.87      261.46      9.89 o 
   5  -4   8       27.77       21.08      5.98 o 
   6  -4   8      360.03      346.05     16.17 o 
   7  -4   8       93.37      150.21     11.17 o 
   8  -4   8      179.88      137.26     21.77 o 
  -8  -3   8       21.56       28.41      8.36 o 
  -7  -3   8       65.06       65.99      8.39 o 
  -6  -3   8       42.84       41.77      6.41 o 
  -5  -3   8      149.13      165.11      7.56 o 
  -4  -3   8        0.51       -0.81      3.45 o 
  -3  -3   8       54.24       38.87      4.54 o 
  -2  -3   8      250.16      235.02      7.38 o 
  -1  -3   8      187.10      225.12      5.90 o 
   0  -3   8        0.02       -1.78      1.51 o 
   1  -3   8      136.95      168.42      4.97 o 
   2  -3   8      180.57      186.08      6.74 o 
   3  -3   8      321.25      235.10      7.87 o 
   4  -3   8       96.79      126.63      5.72 o 
   5  -3   8       86.83      120.07      8.70 o 
   6  -3   8      217.86      182.11     11.36 o 
   7  -3   8        5.24        2.30     16.99 o 
   8  -3   8       13.21       27.05     12.39 o 
  -8  -2   8      166.00      138.04     18.74 o 
  -7  -2   8       91.31       91.84      7.85 o 
  -6  -2   8      444.06      364.36     14.68 o 
  -5  -2   8      153.54      187.78     10.97 o 
  -4  -2   8      831.60      735.06     17.95 o 
  -3  -2   8     2302.85     2480.93     61.42 o 
  -2  -2   8      842.67      690.86     19.29 o 
  -1  -2   8      343.33      363.16      8.27 o 
   0  -2   8     7094.31     6862.43    111.82 o 
   1  -2   8      320.56      309.10     10.16 o 
   2  -2   8     6721.36     5843.80    128.47 o 
   3  -2   8     3071.77     3281.66     61.49 o 
   4  -2   8      553.61      670.62     14.27 o 
   5  -2   8      105.54      101.56      6.58 o 
   6  -2   8     1025.86      866.44     40.13 o 
   7  -2   8       38.28       98.04     29.91 o 
   8  -2   8       63.08       52.53     18.91 o 
  -8  -1   8       35.32       29.55     12.95 o 
  -7  -1   8       21.42       33.15      5.54 o 
  -6  -1   8        8.46        7.06      4.13 o 
  -5  -1   8       55.99       68.92      6.32 o 
  -4  -1   8      108.31      120.61      5.49 o 
  -3  -1   8      133.22       96.91      4.95 o 
  -2  -1   8      245.77      262.15      8.60 o 
  -1  -1   8      799.27      832.38     18.45 o 
   0  -1   8        0.61        1.28      1.41 o 
   1  -1   8      768.33      754.70     16.63 o 
   2  -1   8      424.73      475.18     14.02 o 
   3  -1   8      143.88      110.82      5.02 o 
   4  -1   8       85.58       92.95      4.69 o 
   5  -1   8        8.15        2.22      4.83 o 
   6  -1   8        7.10       14.92      8.43 o 
   7  -1   8       46.72       37.02     37.00 o 
   8  -1   8       20.48       38.39     10.38 o 
  -8   0   8        1.58       33.54     16.15 o 
  -7   0   8        5.29        3.87      5.93 o 
  -6   0   8      840.92      786.41     24.75 o 
  -5   0   8        7.13        9.87      5.10 o 
  -4   0   8      743.53      686.17     18.79 o 
  -3   0   8     5444.71     5248.53    113.00 o 
  -2   0   8      721.88      546.82     15.04 o 
  -1   0   8      879.00     1409.71     72.51 o 
   0   0   8     2125.79     2099.89     36.67 o 
   1   0   8     3247.21     2630.05     59.17 o 
   2   0   8     4301.88     3715.32     96.70 o 
   3   0   8      809.21      884.40     23.87 o 
   4   0   8     3720.04     3089.68     88.08 o 
   5   0   8       60.04       33.36     32.13 o 
   6   0   8      225.48      190.39     15.70 o 
   7   0   8       14.49       35.43      8.79 o 
   8   0   8       24.54       31.84     10.89 o 
  -8   1   8       10.68       28.59     16.08 o 
  -7   1   8        7.24       17.52      4.70 o 
  -6   1   8        5.80       -2.88      5.93 o 
  -5   1   8       63.42       65.22      4.20 o 
  -4   1   8       95.00      102.42      4.86 o 
  -3   1   8       60.99       40.95      2.99 o 
  -2   1   8      361.80      404.70     11.79 o 
  -1   1   8      726.87      750.30     19.34 o 
   0   1   8        0.90       -0.35      1.52 o 
   1   1   8      616.90      570.23     11.83 o 
   2   1   8      561.44      613.60     18.07 o 
   3   1   8      182.40      152.56      6.25 o 
   4   1   8       31.96       41.94      4.37 o 
   5   1   8        3.47        6.23      4.59 o 
   6   1   8       67.70       52.98      6.85 o 
   7   1   8       22.70       39.25      9.65 o 
   8   1   8       45.13       47.14     11.78 o 
  -8   2   8       76.21      144.14     16.99 o 
  -7   2   8       24.05       37.01      8.88 o 
  -6   2   8       25.89       25.88      4.77 o 
  -5   2   8      530.93      501.40     13.61 o 
  -4   2   8      585.24      697.47     17.71 o 
  -3   2   8     4163.83     3888.94     76.18 o 
  -2   2   8     3436.97     3580.25    240.79 o 
  -1   2   8      903.17     1047.44     26.58 o 
   0   2   8    11675.57    11042.81    214.22 o 
   1   2   8      813.87      946.66     34.68 o 
   2   2   8      712.97      801.88     25.70 o 
   3   2   8      436.63      482.18     14.25 o 
   4   2   8     1020.39      953.30     30.68 o 
   5   2   8       17.28       20.42      5.96 o 
   6   2   8      383.70      477.65     29.39 o 
   7   2   8        9.07       19.52     10.01 o 
   8   2   8      222.34      200.68     20.36 o 
  -8   3   8       38.17       52.31     13.79 o 
  -7   3   8       47.55       48.27     10.47 o 
  -6   3   8      149.23      120.99     13.90 o 
  -5   3   8       97.96      113.82      7.08 o 
  -4   3   8      120.40      151.93      5.79 o 
  -3   3   8      322.71      228.79      6.61 o 
  -2   3   8      134.51      148.80      6.54 o 
  -1   3   8       23.55       26.94      3.01 o 
   0   3   8        1.46       -0.02      1.81 o 
   1   3   8       23.00       32.05      2.84 o 
   2   3   8       62.65       78.84      4.57 o 
   3   3   8        4.39        1.33      2.81 o 
   4   3   8      130.27      147.03     21.21 o 
   5   3   8       61.92       90.37     12.19 o 
   6   3   8       22.01       15.33      9.77 o 
   7   3   8        4.30       14.87     10.38 o 
   8   3   8       33.84       41.71     12.73 o 
  -8   4   8       23.60       58.63     13.80 o 
  -7   4   8      103.12      133.60      9.73 o 
  -6   4   8      368.55      366.63     15.94 o 
  -5   4   8        0.50       -0.62      3.86 o 
  -4   4   8      284.88      302.79      8.91 o 
  -3   4   8      249.56      304.34     10.21 o 
  -2   4   8      526.11      512.27     16.93 o 
  -1   4   8      104.07      105.15      8.15 o 
   0   4   8      647.91      696.02     17.30 o 
   1   4   8        2.73        6.27      2.31 o 
   2   4   8      176.88      369.82     17.80 o 
   3   4   8      123.52      135.14      6.63 o 
   4   4   8       91.90      115.23      9.55 o 
   5   4   8       77.15       81.91     12.44 o 
   6   4   8      157.88      174.27     18.63 o 
   7   4   8       68.63      215.12     21.21 o 
   8   4   8      232.72      207.49     22.12 o 
  -8   5   8        7.35       10.70     12.22 o 
  -7   5   8        6.38        3.58      4.67 o 
  -6   5   8       25.52       14.35      5.09 o 
  -5   5   8       40.43       51.81      6.19 o 
  -4   5   8       26.83       28.67      3.52 o 
  -3   5   8        3.52        1.57      3.23 o 
  -2   5   8      374.45      387.44     14.94 o 
  -1   5   8       27.91       39.75      4.36 o 
   0   5   8        0.38       -0.11      2.50 o 
   1   5   8        0.97        2.19      2.78 o 
   2   5   8      320.52      376.43      8.84 o 
   3   5   8       78.08       67.35      4.89 o 
   4   5   8       24.80       24.14      6.97 o 
   5   5   8       14.93       25.19      9.88 o 
   6   5   8       23.97       23.41     11.02 o 
   7   5   8       26.62       27.37     11.96 o 
  -7   6   8      166.68      219.87     11.11 o 
  -6   6   8      525.60      461.82     18.70 o 
  -5   6   8       67.09      112.73     19.62 o 
  -4   6   8      249.50      326.95     13.63 o 
  -3   6   8     1546.88     1531.59     46.86 o 
  -2   6   8       96.13      135.28      8.92 o 
  -1   6   8      461.24      516.67     18.41 o 
   0   6   8      807.72      768.92     21.85 o 
   1   6   8      342.48      394.52     12.52 o 
   2   6   8      433.38      429.45     15.17 o 
   3   6   8      500.77      487.50     16.08 o 
   4   6   8      296.00      415.43     21.34 o 
   5   6   8      231.15      255.68     23.57 o 
   6   6   8      701.26      569.23     38.26 o 
   7   6   8      135.91       94.93     17.19 o 
  -7   7   8       30.15       39.97      9.05 o 
  -6   7   8       37.87       52.12     22.92 o 
  -5   7   8        4.63        9.21      4.50 o 
  -4   7   8       24.69       29.42      8.60 o 
  -3   7   8       31.33       24.07      5.78 o 
  -2   7   8       80.72      101.98      8.47 o 
  -1   7   8       27.70       31.78      5.04 o 
   0   7   8        1.74        0.67      3.54 o 
   1   7   8       19.49       22.42      3.91 o 
   2   7   8       78.14       98.46      6.00 o 
   3   7   8       19.77       19.73      3.61 o 
   4   7   8       91.06      109.53     11.86 o 
   5   7   8        2.39       -1.80      7.11 o 
   6   7   8       49.47       42.45     13.40 o 
   7   7   8        9.51        9.98     12.60 o 
  -7   8   8       35.87       22.16      7.48 o 
  -6   8   8      714.82      592.38     26.42 o 
  -5   8   8      614.46      506.18     19.58 o 
  -4   8   8      291.23      755.60     34.76 o 
  -3   8   8      265.06      220.37     13.17 o 
  -2   8   8      314.69      363.60     30.82 o 
  -1   8   8      994.99      931.13     30.30 o 
   0   8   8     1081.20     1029.19     33.54 o 
   1   8   8      281.23      491.85     40.25 o 
   2   8   8      528.10      460.62     15.95 o 
   3   8   8      690.79      657.08     20.06 o 
   4   8   8      648.85      567.53     28.04 o 
   5   8   8      699.90      598.57     29.59 o 
   6   8   8      492.32      518.58     27.78 o 
   7   8   8       81.05       98.94     19.34 o 
  -6   9   8       79.65       83.55      9.92 o 
  -5   9   8       23.17       22.98      6.24 o 
  -4   9   8       14.96        8.79      5.85 o 
  -3   9   8       12.19       11.96      6.12 o 
  -2   9   8      164.29      165.69     11.60 o 
  -1   9   8       34.62       37.96      6.08 o 
   0   9   8        0.16        1.33      4.86 o 
   1   9   8       14.51        2.53     10.65 o 
   2   9   8      153.58      130.06      9.25 o 
   3   9   8       10.78        4.52      3.47 o 
   4   9   8      131.20      156.21     12.44 o 
   5   9   8       95.22      107.50     18.86 o 
   6   9   8       90.01       91.18     20.92 o 
  -6  10   8      134.78      126.86     15.48 o 
  -5  10   8      128.93      100.22      9.63 o 
  -4  10   8       51.68       75.74      8.85 o 
  -3  10   8      197.43      229.75     19.19 o 
  -2  10   8       29.01       28.18      6.98 o 
  -1  10   8      403.53      410.05     17.12 o 
   0  10   8     1247.11     1199.83     39.34 o 
   1  10   8      365.23      360.80     19.52 o 
   2  10   8        9.74       -0.34      5.84 o 
   3  10   8      277.88      243.17     23.69 o 
   4  10   8       84.65      106.36     11.21 o 
   5  10   8      331.12      356.78     24.51 o 
  -5  11   8       55.93       58.79      8.80 o 
  -4  11   8        8.66        7.48      6.48 o 
  -3  11   8       14.58        8.74      6.98 o 
  -2  11   8      127.51      129.43     11.58 o 
  -1  11   8       37.90       33.13      6.47 o 
   0  11   8        1.75        0.00      5.18 o 
   1  11   8       15.00        5.28      6.63 o 
   2  11   8      116.73       86.96     13.77 o 
   3  11   8       25.24        8.81      6.25 o 
   4  11   8        1.74        0.84      8.19 o 
   5  11   8       65.32       98.88     16.49 o 
  -4  12   8       30.94       27.88      8.33 o 
  -3  12   8       42.91       44.88      9.05 o 
  -2  12   8       65.84       63.97      9.82 o 
  -1  12   8       47.96       66.78      8.46 o 
   0  12   8      104.60      107.24     10.31 o 
   1  12   8      124.87      113.44     26.18 o 
   2  12   8       28.52       27.28     10.21 o 
   3  12   8       26.42       26.67     10.38 o 
   4  12   8       34.60       20.67     15.77 o 
  -3  13   8        7.87        7.36      7.75 o 
  -2  13   8        7.75        7.91      9.22 o 
  -1  13   8       23.14       16.85     12.02 o 
   0  13   8        1.21       -3.75      5.61 o 
   1  13   8       31.65       36.35      9.19 o 
   2  13   8        1.02       -3.14      7.31 o 
   3  13   8        2.30       -0.20      6.79 o 
  -1  14   8       99.38       96.01     13.51 o 
   0  14   8       87.90      100.95     11.94 o 
   1  14   8       80.38       79.22     11.83 o 
  -3 -14   9      619.56      603.83     33.68 o 
  -2 -14   9        8.91       13.81      8.13 o 
  -1 -14   9      154.29      170.79     15.47 o 
   0 -14   9       83.12      113.95     12.56 o 
   1 -14   9      345.57      345.98     31.72 o 
   2 -14   9        8.80       14.04      9.62 o 
   3 -14   9        0.21        2.69      8.90 o 
  -4 -13   9        1.18        2.46      9.72 o 
  -3 -13   9        2.63       -2.21      5.72 o 
  -2 -13   9        6.56       -1.18      6.72 o 
  -1 -13   9       23.15       25.46      8.46 o 
   0 -13   9        0.36       -3.71      6.56 o 
   1 -13   9       26.60       28.03      7.40 o 
   2 -13   9        7.93        0.66      6.38 o 
   3 -13   9       10.69       11.96      8.36 o 
   4 -13   9       19.95       29.84     10.01 o 
  -5 -12   9      117.55       80.16     11.50 o 
  -4 -12   9      341.19      351.23     17.22 o 
  -3 -12   9      665.01      535.24     21.44 o 
  -2 -12   9       63.44       60.95     11.29 o 
  -1 -12   9      205.98      216.51     16.13 o 
   0 -12   9      115.81      103.41     11.32 o 
   1 -12   9      286.26      286.47     11.70 o 
   2 -12   9      121.05      136.64     15.28 o 
   3 -12   9      315.33      349.60     20.20 o 
   4 -12   9       53.71       96.64     12.13 o 
   5 -12   9       58.71       57.85     23.90 o 
  -6 -11   9       14.49       11.71      8.41 o 
  -5 -11   9       13.45       10.00      7.73 o 
  -4 -11   9        0.26       -5.74      5.48 o 
  -3 -11   9       44.95       44.17      5.80 o 
  -2 -11   9        6.95        6.93      5.53 o 
  -1 -11   9       29.25       17.62      6.35 o 
   0 -11   9        0.33        1.43      4.44 o 
   1 -11   9       27.90       29.32      5.19 o 
   2 -11   9        0.47       -4.17      4.83 o 
   3 -11   9       15.34       14.44     10.05 o 
   4 -11   9        9.17       11.62      7.71 o 
   5 -11   9        8.69        6.19      8.56 o 
  -6 -10   9        6.46       15.92      8.13 o 
  -5 -10   9        4.65        5.17      7.92 o 
  -4 -10   9      206.15      263.42     15.52 o 
  -3 -10   9      101.37       97.97      7.00 o 
  -2 -10   9     1943.76     1561.54     38.20 o 
  -1 -10   9      392.24      391.60     16.94 o 
   0 -10   9      733.84      699.91     19.90 o 
   1 -10   9      211.76      339.21     13.56 o 
   2 -10   9      752.85      663.57     19.86 o 
   3 -10   9      413.21      364.94     18.60 o 
   4 -10   9       38.22       50.37      9.46 o 
   5 -10   9      438.49      400.31     20.81 o 
   6 -10   9      219.43      237.47     24.92 o 
  -7  -9   9       75.34       58.42     12.12 o 
  -6  -9   9        0.55        1.33      9.00 o 
  -5  -9   9       32.46       37.62      8.02 o 
  -4  -9   9        5.45       17.27     10.73 o 
  -3  -9   9       17.68       20.00      4.28 o 
  -2  -9   9       65.99       80.33      6.35 o 
  -1  -9   9        7.59        4.40      3.27 o 
   0  -9   9        1.80       -2.67      3.25 o 
   1  -9   9        5.04        3.37      3.38 o 
   2  -9   9       37.03       43.27      7.81 o 
   3  -9   9      118.04       98.24     14.61 o 
   4  -9   9        2.17        3.47      6.66 o 
   5  -9   9       31.03       33.04      8.43 o 
   6  -9   9       14.18        8.62      8.11 o 
  -7  -8   9      120.60       90.97     14.74 o 
  -6  -8   9      230.68      242.60     14.03 o 
  -5  -8   9       27.02       50.29      7.76 o 
  -4  -8   9       76.38       95.06      9.04 o 
  -3  -8   9     1244.37     1203.57     33.67 o 
  -2  -8   9      504.96      519.92     15.15 o 
  -1  -8   9     1298.65     1239.92     24.01 o 
   0  -8   9      373.81      392.10      9.34 o 
   1  -8   9      966.33     1156.40     26.51 o 
   2  -8   9      416.80      350.49     12.12 o 
   3  -8   9     3427.80     3178.01     96.64 o 
   4  -8   9       33.53       34.01      7.81 o 
   5  -8   9      233.48      280.20     16.30 o 
   6  -8   9      110.40      107.70     14.28 o 
   7  -8   9      145.22      130.28     15.32 o 
  -7  -7   9       29.47       43.63     10.04 o 
  -6  -7   9       50.10       47.74      7.37 o 
  -5  -7   9      186.95      202.45     15.94 o 
  -4  -7   9        4.07        7.78      5.49 o 
  -3  -7   9      150.30      155.23      9.06 o 
  -2  -7   9       44.45       57.37      4.30 o 
  -1  -7   9       77.40      108.32      4.71 o 
   0  -7   9        2.01        0.94      2.28 o 
   1  -7   9       51.11       61.98      3.87 o 
   2  -7   9       36.40       53.11      5.02 o 
   3  -7   9        9.42        6.92      5.56 o 
   4  -7   9        0.57        0.90      5.45 o 
   5  -7   9        0.72       -4.42      6.66 o 
   6  -7   9       17.24        9.85      7.12 o 
   7  -7   9       48.27       42.13      9.21 o 
  -8  -6   9       79.05       74.82     11.78 o 
  -7  -6   9        4.94       73.51     12.52 o 
  -6  -6   9      205.24      199.49     11.74 o 
  -5  -6   9      344.69      328.53     15.14 o 
  -3  -6   9     1214.86     1174.34     31.72 o 
  -2  -6   9      635.94      612.64     14.78 o 
  -1  -6   9      680.01      938.39     39.37 o 
   0  -6   9      334.53      344.54      7.94 o 
   1  -6   9     1645.16     1524.62     28.35 o 
   2  -6   9      316.90      258.04     10.71 o 
   3  -6   9     1768.67     1682.74     53.31 o 
   4  -6   9       66.48      127.47      9.92 o 
   5  -6   9      509.86      392.71     18.51 o 
   6  -6   9      348.98      419.29     19.77 o 
   7  -6   9      203.21      221.61     14.74 o 
  -8  -5   9       13.28       10.53      7.46 o 
  -7  -5   9        4.46       16.39      6.80 o 
  -6  -5   9       20.27       25.02      5.42 o 
  -5  -5   9      106.59      105.62      8.13 o 
  -4  -5   9       36.80       51.54      9.75 o 
  -3  -5   9      403.83      303.37      9.70 o 
  -2  -5   9      299.41      349.20      9.30 o 
  -1  -5   9      648.95      787.70     16.55 o 
   0  -5   9        4.62        5.72      2.04 o 
   1  -5   9      489.92      541.56     11.48 o 
   2  -5   9      405.77      418.82     12.31 o 
   3  -5   9       54.71       35.23      4.69 o 
   4  -5   9       36.69       21.57      8.19 o 
   5  -5   9       36.17       47.38      7.34 o 
   6  -5   9       42.25       23.82      6.84 o 
   7  -5   9        1.42        9.76      6.74 o 
   8  -5   9       11.29       16.01      7.79 o 
  -8  -4   9       18.78       43.47      7.94 o 
  -7  -4   9       98.69      115.88      9.73 o 
  -6  -4   9      177.15      212.98     21.90 o 
  -5  -4   9      104.28      114.15      8.07 o 
  -4  -4   9       90.99      165.89     14.50 o 
  -3  -4   9     1788.05     1640.87     37.66 o 
  -2  -4   9      789.82      766.39     19.08 o 
  -1  -4   9     1157.19     1071.80     20.07 o 
   0  -4   9     4337.48     4411.34     72.29 o 
   1  -4   9      866.62      939.46     29.78 o 
   2  -4   9      302.86      370.06     15.09 o 
   3  -4   9      344.25      385.88     10.25 o 
   4  -4   9      291.36      304.46     12.93 o 
   5  -4   9       37.81       43.61      6.71 o 
   6  -4   9       88.37      118.56     10.44 o 
   7  -4   9      168.92      226.35     13.61 o 
   8  -4   9       51.95       36.97     22.13 o 
  -8  -3   9       43.19       66.77      8.46 o 
  -7  -3   9      130.65      113.79      9.30 o 
  -6  -3   9       50.15       35.62      7.22 o 
  -5  -3   9       86.56      113.45      6.43 o 
  -4  -3   9      102.72      133.07      6.84 o 
  -3  -3   9      375.06      293.17     10.02 o 
  -2  -3   9      185.49      192.72      6.62 o 
  -1  -3   9       47.92       67.10      2.98 o 
   0  -3   9        0.19       -1.68      1.60 o 
   1  -3   9       15.28       19.52      2.11 o 
   2  -3   9      101.48      126.08      4.93 o 
   3  -3   9      127.53       99.64      4.82 o 
   4  -3   9       98.84      104.69      5.41 o 
   5  -3   9       79.15      124.89      9.56 o 
   6  -3   9       99.43      106.76     10.43 o 
   7  -3   9        0.68       -7.77     11.17 o 
   8  -3   9        7.04       29.17     12.24 o 
  -8  -2   9       94.33      138.02     10.01 o 
  -7  -2   9       32.37       59.20      6.97 o 
  -6  -2   9       32.83       39.61      9.64 o 
  -5  -2   9      600.60      499.51     18.25 o 
  -4  -2   9      569.98      719.13     20.07 o 
  -3  -2   9     4245.72     3911.89     95.80 o 
  -2  -2   9     3400.53     3108.74     90.03 o 
  -1  -2   9      934.68     1022.82     18.89 o 
   0  -2   9    11754.25    10999.24    190.29 o 
   1  -2   9      782.45      939.59     30.28 o 
   2  -2   9      757.12      642.89     19.26 o 
   3  -2   9      482.96      472.78     12.84 o 
   4  -2   9      999.13      907.56     20.30 o 
   5  -2   9       20.13       12.74     14.14 o 
   6  -2   9      350.21      540.97     44.62 o 
   7  -2   9        8.31       28.29     10.60 o 
   8  -2   9      186.06      217.93     20.57 o 
  -8  -1   9       55.19       79.75     24.94 o 
  -7  -1   9       25.35       23.70      6.78 o 
  -6  -1   9        0.78        0.74      4.04 o 
  -5  -1   9       21.49       17.83      4.35 o 
  -4  -1   9       70.24       81.43      5.06 o 
  -3  -1   9      128.23       79.96      4.69 o 
  -2  -1   9      520.92      554.24     15.59 o 
  -1  -1   9      483.46      516.42     10.21 o 
   0  -1   9        0.68       -1.05      1.66 o 
   1  -1   9      310.27      271.04      6.19 o 
   2  -1   9      700.30      744.21     20.76 o 
   3  -1   9       99.86       76.87      4.93 o 
   4  -1   9       73.81       71.96      6.16 o 
   5  -1   9        9.52        4.87      5.09 o 
   6  -1   9      192.40      193.15     16.26 o 
   7  -1   9       34.68       50.71     10.46 o 
   8  -1   9       42.72       42.78     10.86 o 
  -8   0   9       64.79       85.51     21.08 o 
  -7   0   9        4.50       -2.11      4.23 o 
  -6   0   9      184.12      187.12      9.27 o 
  -5   0   9       29.39       15.60      4.02 o 
  -3   0   9      457.97      575.11     16.05 o 
  -1   0   9     3450.94     2685.32     58.30 o 
   0   0   9     1173.32     1203.53     21.74 o 
   2   0   9        8.94        6.84      4.44 o 
   3   0   9       75.89      175.60      6.36 o 
   6   0   9      759.60      635.82     32.82 o 
   7   0   9      246.90      227.43     15.65 o 
   8   0   9      251.41      252.78     21.08 o 
  -8   1   9       52.65       83.81     20.06 o 
  -7   1   9       73.04       64.75      9.36 o 
  -6   1   9        1.07       -4.91      3.28 o 
  -5   1   9        1.54        3.17      3.20 o 
  -4   1   9       51.72       60.43      3.52 o 
  -3   1   9      180.40      129.58      5.11 o 
  -2   1   9      609.93      671.13     20.44 o 
  -1   1   9      176.51      209.34      6.16 o 
   0   1   9        0.33       -1.82      1.56 o 
   1   1   9       41.57       41.05      2.52 o 
   2   1   9      674.97      712.88     19.66 o 
   3   1   9        1.60        2.01      1.84 o 
   4   1   9      147.72      170.21      9.30 o 
   5   1   9       44.88       56.25      6.58 o 
   6   1   9      212.35      164.27     15.39 o 
   7   1   9       75.59      110.52     14.29 o 
   8   1   9       34.94       24.04     11.53 o 
  -8   2   9      651.80      661.65     50.60 o 
  -7   2   9      191.49      165.49     15.15 o 
  -6   2   9      504.92      503.73     16.12 o 
  -5   2   9      102.54      104.71      6.22 o 
  -4   2   9      181.98      534.15     18.26 o 
  -3   2   9      362.23      406.37     10.43 o 
  -2   2   9     1078.47      906.77     26.86 o 
  -1   2   9     1343.85     1773.23     57.30 o 
   0   2   9     2006.21     1973.52     39.86 o 
   1   2   9     2747.74     2637.17     46.16 o 
   2   2   9     1235.86     1419.30     31.83 o 
   3   2   9     3259.73     2948.63     68.03 o 
   4   2   9      447.04      533.56     27.22 o 
   5   2   9      760.18      715.52     24.85 o 
   6   2   9      174.97      328.19     23.23 o 
   7   2   9      155.60      165.23     17.47 o 
   8   2   9      150.14      157.83     18.31 o 
  -8   3   9       10.80       15.41     11.60 o 
  -7   3   9        9.10        0.02      4.53 o 
  -6   3   9      189.95      148.95      9.48 o 
  -5   3   9       79.23      100.78      7.04 o 
  -4   3   9      117.79      124.85      5.20 o 
  -3   3   9        9.17        3.88      2.43 o 
  -2   3   9       39.16       39.47      6.06 o 
  -1   3   9       18.45       16.11      2.74 o 
   0   3   9        0.26       -0.50      1.88 o 
   1   3   9       35.35       31.31      2.69 o 
   2   3   9       42.44       44.24      2.50 o 
   3   3   9      159.81      118.58      9.95 o 
   4   3   9       50.34       56.67      7.32 o 
   5   3   9       39.26       47.09     10.21 o 
   6   3   9        2.38       -5.33      7.90 o 
   7   3   9       14.29       10.64     10.18 o 
   8   3   9       35.04       40.50     13.56 o 
  -8   4   9       12.37       35.58     19.54 o 
  -7   4   9      231.41      241.70     17.01 o 
  -6   4   9       54.61       83.37      7.94 o 
  -5   4   9       75.04       82.94      6.97 o 
  -4   4   9      104.91      124.72      6.06 o 
  -3   4   9      145.57      155.43      7.33 o 
  -2   4   9      751.30      713.00     22.63 o 
  -1   4   9      360.68      288.58      9.73 o 
   0   4   9     2949.23     3133.28     68.59 o 
   1   4   9       38.92       48.19      6.70 o 
   2   4   9      965.49      854.62     16.58 o 
   3   4   9      258.65      233.97      9.15 o 
   4   4   9       97.91      124.10     10.02 o 
   5   4   9      453.40      479.87     31.31 o 
   6   4   9      703.75      662.57     40.55 o 
   7   4   9      277.23      345.25     26.94 o 
   8   4   9      267.71      199.56     22.47 o 
  -8   5   9        6.75       13.51      5.44 o 
  -7   5   9        9.10       12.35      5.36 o 
  -6   5   9       47.05       33.41      5.95 o 
  -5   5   9       10.07       15.63      5.01 o 
  -4   5   9       19.75       15.57      4.67 o 
  -3   5   9       79.76       59.84      8.55 o 
  -2   5   9      293.08      323.85     11.62 o 
  -1   5   9       37.72       32.61      3.97 o 
   0   5   9        2.61        0.94      2.62 o 
   1   5   9       35.49       42.48      3.92 o 
   2   5   9      167.88      175.03      5.96 o 
   3   5   9       16.87        6.20      4.24 o 
   4   5   9       10.54       12.02      9.01 o 
   5   5   9       37.56       43.32     11.99 o 
   6   5   9       37.24       38.72     12.24 o 
   7   5   9       13.83       10.26     11.11 o 
  -7   6   9      135.61      247.31     13.20 o 
  -6   6   9      326.80      348.34     20.78 o 
  -5   6   9      226.46      214.45     13.38 o 
  -4   6   9      482.35      470.33     15.39 o 
  -3   6   9      626.98      540.81     19.85 o 
  -2   6   9      572.27      531.77     19.59 o 
  -1   6   9      423.04      395.95     13.06 o 
   0   6   9     1171.00     1150.96     27.76 o 
   1   6   9      214.50      265.67     24.78 o 
   2   6   9      174.51      223.25     29.92 o 
   3   6   9      459.39      567.60     18.11 o 
   4   6   9      379.81      552.49     26.79 o 
   6   6   9      350.62      288.25     25.67 o 
   7   6   9       86.33       80.54     16.38 o 
  -7   7   9       12.79       26.38      6.44 o 
  -6   7   9       56.45       51.65      7.74 o 
  -5   7   9       10.63       18.56      4.50 o 
  -4   7   9       96.41       90.24      7.99 o 
  -3   7   9       28.66       39.89      6.26 o 
  -2   7   9       38.81       43.03      9.88 o 
  -1   7   9       47.41       62.52      8.87 o 
   0   7   9        0.70       -0.26      3.27 o 
   1   7   9       76.77       96.15      6.45 o 
   2   7   9        7.91        3.37      3.49 o 
   3   7   9        4.40        2.63      2.45 o 
   4   7   9       92.29       86.51     11.17 o 
   5   7   9       98.88       95.44     16.56 o 
   6   7   9       20.57       14.16     11.94 o 
   7   7   9        5.27       -5.56     12.52 o 
  -7   8   9      156.18      163.26     12.22 o 
  -6   8   9      337.33      374.12     27.70 o 
  -5   8   9      127.24      147.10     13.94 o 
  -4   8   9      325.57      437.52     18.26 o 
  -3   8   9      922.84      813.32     28.68 o 
  -2   8   9      271.34      319.15     15.13 o 
  -1   8   9     1113.37     1026.93     33.09 o 
   0   8   9     2281.33     2098.99     62.67 o 
   1   8   9      535.81      744.02     28.29 o 
   2   8   9      572.81      759.59     23.25 o 
   3   8   9     1072.59     1094.89     27.19 o 
   4   8   9      137.67      169.17     20.75 o 
   5   8   9       77.34       76.11     13.10 o 
   6   8   9      133.23      143.45     21.35 o 
  -6   9   9       50.65       65.28     12.73 o 
  -5   9   9       22.60       19.44      6.39 o 
  -4   9   9      120.60      123.40     13.90 o 
  -3   9   9       17.33       13.08      6.29 o 
  -2   9   9      162.68      156.41     11.44 o 
  -1   9   9       50.00       55.80      7.44 o 
   0   9   9        1.47       -9.27      6.18 o 
   1   9   9       87.62       75.79      8.11 o 
   2   9   9      102.51       87.95      7.58 o 
   3   9   9       74.32       70.77      5.94 o 
   4   9   9        4.94        0.52      6.75 o 
   5   9   9       40.86       47.34     11.31 o 
   6   9   9       57.00       76.83     18.31 o 
  -6  10   9      415.68      343.98     19.15 o 
  -5  10   9       58.99       50.19      8.15 o 
  -4  10   9      216.85      197.24     13.21 o 
  -3  10   9      101.40      131.89     21.56 o 
  -2  10   9        1.91       -7.24      5.41 o 
  -1  10   9      287.19      398.35     16.75 o 
   0  10   9      756.47      693.60     31.21 o 
   1  10   9      438.94      415.08     21.43 o 
   2  10   9       70.73       71.12     10.24 o 
   3  10   9      163.60      142.60      7.66 o 
   4  10   9       14.95       13.97      7.73 o 
   5  10   9      121.65      139.09     16.49 o 
  -5  11   9       16.55       22.70      8.20 o 
  -4  11   9        4.85       -0.30      6.16 o 
  -3  11   9       20.47       19.77      7.24 o 
  -2  11   9       76.18       71.59     11.66 o 
  -1  11   9        7.50        1.69      5.14 o 
   0  11   9        0.30        4.79      5.22 o 
   1  11   9       14.52        8.57      6.69 o 
   2  11   9       90.37       69.89     17.46 o 
   3  11   9       28.84       12.64      6.48 o 
   4  11   9        3.22        7.78      8.54 o 
   5  11   9       32.35       47.03     13.93 o 
  -4  12   9       44.14       35.26      8.62 o 
  -3  12   9       45.67       44.34     12.07 o 
  -2  12   9        2.51        9.39      9.04 o 
  -1  12   9       92.07       68.25      8.65 o 
   0  12   9        3.42       11.69      6.33 o 
   1  12   9       39.64       40.48      8.77 o 
   2  12   9       86.20       82.35     10.96 o 
   3  12   9      223.08      195.11     16.85 o 
   4  12   9      117.14      138.55     23.56 o 
  -3  13   9        3.21      -10.45      8.40 o 
  -2  13   9        8.06        6.81      9.53 o 
  -1  13   9       10.16       10.68      8.63 o 
   0  13   9        1.07       -5.14      6.21 o 
   1  13   9        0.73        3.39      7.12 o 
   2  13   9       10.49       18.03      8.46 o 
   3  13   9        1.11       -4.70      6.85 o 
   0  14   9      661.94      589.91     34.00 o 
  -3 -14  10        0.78        6.80      6.71 o 
  -2 -14  10       62.46       58.67     11.56 o 
  -1 -14  10       28.50       43.50      9.77 o 
   0 -14  10      285.40      289.36     18.39 o 
   1 -14  10       63.00       62.84     16.33 o 
   2 -14  10      179.02      205.50     43.25 o 
  -4 -13  10       14.56       -4.65     15.83 o 
  -3 -13  10       15.12        9.45      6.38 o 
  -2 -13  10       14.93       19.60     11.72 o 
  -1 -13  10       32.94       45.29     10.29 o 
   0 -13  10        0.41       -1.73      6.28 o 
   1 -13  10       36.98       42.15      8.06 o 
   2 -13  10       28.19       40.59      7.94 o 
   3 -13  10       29.43       26.56      9.41 o 
   4 -13  10       13.50       15.37      9.18 o 
  -5 -12  10       54.81       57.12     10.55 o 
  -4 -12  10      235.45      271.00     15.31 o 
  -3 -12  10      394.90      373.34     20.18 o 
  -2 -12  10      113.53      136.52     11.32 o 
  -1 -12  10      754.64      557.69     27.10 o 
   0 -12  10       66.99       84.58     13.59 o 
   1 -12  10      145.77      367.54     19.05 o 
   2 -12  10      381.85      373.56     14.44 o 
   3 -12  10      255.27      318.99     21.82 o 
   4 -12  10      302.78      374.89     31.60 o 
   5 -12  10       32.27       18.95     11.01 o 
  -5 -11  10        8.48       10.41      7.93 o 
  -4 -11  10        2.12        3.22      7.18 o 
  -3 -11  10       13.50       10.53      5.01 o 
  -2 -11  10        1.51        4.52      5.44 o 
  -1 -11  10       50.48       54.39      8.12 o 
   0 -11  10        0.06       -1.61      5.91 o 
   1 -11  10       46.85       52.45      5.84 o 
   2 -11  10        2.80        2.01      4.71 o 
   3 -11  10       10.95       24.66      8.13 o 
   4 -11  10        1.38       -1.57      7.10 o 
   5 -11  10       20.60        9.24      8.72 o 
  -6 -10  10       14.70       24.46      8.43 o 
  -5 -10  10       44.07       50.58      8.88 o 
  -4 -10  10       65.00       76.44      9.69 o 
  -3 -10  10      368.50      323.49     11.79 o 
  -2 -10  10      422.47      490.91     15.61 o 
  -1 -10  10      672.88      738.22     26.37 o 
   0 -10  10     2247.13     2190.77     52.37 o 
   1 -10  10      660.46      804.11     20.25 o 
   2 -10  10     1072.30      857.99     24.18 o 
   3 -10  10      492.31      392.16     19.30 o 
   4 -10  10      108.80       99.24     11.35 o 
   5 -10  10       24.76       21.36      8.25 o 
   6 -10  10      334.03      323.16     23.88 o 
  -7  -9  10        5.87       13.30     15.60 o 
  -6  -9  10       11.99        7.78      8.09 o 
  -5  -9  10        4.81        9.43      6.79 o 
  -4  -9  10       17.90       17.65      6.98 o 
  -3  -9  10      130.59      139.71      8.13 o 
  -2  -9  10        1.25       -2.96      3.98 o 
  -1  -9  10        4.69       -0.86      3.17 o 
   0  -9  10        1.03       -3.13      3.25 o 
   1  -9  10        3.66        4.44      3.47 o 
   2  -9  10       17.13       18.34      4.76 o 
   3  -9  10        9.94       12.64      6.51 o 
   4  -9  10       16.78       19.37      7.40 o 
   5  -9  10       26.07       44.33     11.34 o 
   6  -9  10       92.76       76.56     10.93 o 
  -7  -8  10      118.53      128.22     14.74 o 
  -6  -8  10      107.88      104.26      9.95 o 
  -5  -8  10       31.99       38.88      7.54 o 
  -4  -8  10       67.31       67.82      8.41 o 
  -3  -8  10     2447.53     2654.82     67.86 o 
  -2  -8  10      100.05      116.79     12.29 o 
  -1  -8  10      705.29      944.86     20.04 o 
   0  -8  10      848.75      814.75     16.08 o 
   1  -8  10     1420.83     1305.49     29.58 o 
   2  -8  10     1609.19     1304.79     32.88 o 
   3  -8  10     1440.67     1175.47     40.15 o 
   4  -8  10      337.19      337.85     18.04 o 
   6  -8  10      346.49      382.49     34.85 o 
   7  -8  10        8.18       -0.05      9.22 o 
  -7  -7  10       43.94       54.53     16.20 o 
  -6  -7  10       15.88       21.32      6.55 o 
  -5  -7  10       35.47       27.40      9.11 o 
  -4  -7  10        2.59        6.50      5.46 o 
  -3  -7  10       10.93        2.54      4.18 o 
  -2  -7  10       27.06       35.93      3.80 o 
  -1  -7  10       44.20       49.60      3.69 o 
   0  -7  10        0.27        0.38      2.30 o 
   1  -7  10       50.44       51.91      3.94 o 
   2  -7  10       32.36       36.22      5.50 o 
   3  -7  10       29.38       21.18      6.21 o 
   4  -7  10       28.47       17.92      6.68 o 
   5  -7  10        1.74        7.38      8.91 o 
   6  -7  10       37.46       28.42      8.13 o 
   7  -7  10        8.81       24.70      8.63 o 
  -8  -6  10        0.13       -4.83      8.22 o 
  -7  -6  10       36.78       30.55      7.96 o 
  -6  -6  10       45.48       64.15      7.45 o 
  -5  -6  10      181.57      191.46     11.04 o 
  -4  -6  10      386.60      332.76     17.80 o 
  -3  -6  10     2048.00     1913.19     44.31 o 
  -2  -6  10      223.66      210.30      7.18 o 
  -1  -6  10      987.13      911.95     17.95 o 
   0  -6  10      403.53      474.65     10.04 o 
   1  -6  10      172.71      331.16     16.32 o 
   2  -6  10       98.69      101.55      6.04 o 
   3  -6  10     1809.84     1751.85     55.39 o 
   4  -6  10      248.16      332.42     15.78 o 
   5  -6  10      317.78      252.69     14.45 o 
   6  -6  10      312.66      390.79     19.15 o 
   7  -6  10      409.26      376.29     19.99 o 
  -8  -5  10       23.69       10.52      8.46 o 
  -7  -5  10        8.88       -3.20      6.42 o 
  -6  -5  10       14.96        9.15      4.74 o 
  -5  -5  10       54.13       66.84      6.84 o 
  -4  -5  10       55.62       73.89      6.86 o 
  -3  -5  10       58.58       66.85      5.04 o 
  -2  -5  10      377.76      387.69     10.19 o 
  -1  -5  10      155.85      205.91      5.85 o 
   0  -5  10        0.04       -0.76      1.87 o 
   1  -5  10       51.96       57.51      3.36 o 
   2  -5  10      299.81      373.95     11.44 o 
   3  -5  10       81.22       83.02      7.88 o 
   4  -5  10       38.30       30.02      6.33 o 
   5  -5  10        8.02       13.69      6.04 o 
   6  -5  10       14.72       11.18      6.53 o 
   7  -5  10       18.83       27.17      8.59 o 
   8  -5  10        5.24        6.12     11.57 o 
  -8  -4  10       24.82       27.72      8.90 o 
  -7  -4  10      110.83      164.07     11.47 o 
  -6  -4  10      362.85      339.19     15.54 o 
  -5  -4  10        0.13        0.40      3.82 o 
  -4  -4  10      276.79      305.70     10.86 o 
  -3  -4  10      251.12      306.57      9.52 o 
  -2  -4  10      533.52      522.17     12.44 o 
  -1  -4  10      117.14      112.64      4.21 o 
   0  -4  10      671.61      671.68     12.70 o 
   1  -4  10        3.46        3.60      1.97 o 
   2  -4  10      169.53      201.79     18.32 o 
   3  -4  10      130.24      152.77      6.62 o 
   4  -4  10       89.18      109.81      6.64 o 
   5  -4  10       83.36       87.97      8.46 o 
   6  -4  10      139.04      144.92     10.90 o 
   7  -4  10       80.16      229.91     16.31 o 
   8  -4  10      213.83      162.46     26.07 o 
  -8  -3  10       45.56       49.40      9.84 o 
  -7  -3  10        6.18       13.30      6.01 o 
  -6  -3  10      246.85      204.47     11.51 o 
  -5  -3  10      108.36      111.95      6.59 o 
  -4  -3  10      100.61      107.32      6.38 o 
  -3  -3  10      102.55       74.96      4.80 o 
  -2  -3  10       64.06       73.62      3.45 o 
  -1  -3  10       16.64       14.52      2.00 o 
   0  -3  10        2.02        0.96      1.66 o 
   1  -3  10       36.50       37.97      2.67 o 
   2  -3  10       29.19       34.31      3.40 o 
   3  -3  10      100.19       89.77      4.54 o 
   4  -3  10       93.86       89.79      6.01 o 
   5  -3  10       33.69       49.46      6.79 o 
   6  -3  10        7.78        3.09      8.04 o 
   7  -3  10        4.08        6.71     10.00 o 
   8  -3  10       35.22       58.79     14.35 o 
  -8  -2  10      638.43      598.29     22.58 o 
  -7  -2  10      190.28      156.49     10.12 o 
  -6  -2  10      464.30      545.04     20.12 o 
  -5  -2  10       95.79      107.53      5.97 o 
  -4  -2  10      182.62      488.65     35.80 o 
  -3  -2  10      362.71      433.96     14.23 o 
  -2  -2  10     1014.84      925.93     20.41 o 
  -1  -2  10     1316.42     1813.57     34.53 o 
   0  -2  10     1960.40     1978.38     35.55 o 
   1  -2  10     2813.14     2678.10     50.83 o 
   2  -2  10     1230.52     1155.23     35.78 o 
   3  -2  10     3310.51     3017.34     61.21 o 
   4  -2  10      494.19      549.50     24.96 o 
   5  -2  10      783.15      789.87     36.45 o 
   6  -2  10      184.29      374.80     36.44 o 
   7  -2  10      157.57      143.88     16.27 o 
   8  -2  10      153.89      186.70     19.73 o 
  -8  -1  10       17.31       17.72      6.02 o 
  -7  -1  10       77.55       70.35      7.40 o 
  -6  -1  10       19.04       17.02      4.97 o 
  -5  -1  10        2.30       -5.48      3.66 o 
  -4  -1  10       58.61       52.14      4.42 o 
  -3  -1  10       88.90       62.13      4.95 o 
  -2  -1  10      629.85      680.57     18.77 o 
  -1  -1  10       10.27       13.90      2.18 o 
   0  -1  10        0.42        0.15      1.62 o 
   1  -1  10       66.76       96.55      3.61 o 
   2  -1  10      630.20      664.17     19.03 o 
   3  -1  10      157.58      120.57      5.42 o 
   4  -1  10      196.93      205.85     11.76 o 
   5  -1  10       35.24       50.54      9.62 o 
   6  -1  10      138.82      121.60     13.42 o 
   7  -1  10       80.65       86.57     32.82 o 
   8  -1  10       25.85       24.45     10.81 o 
  -8   0  10        6.98       16.92      7.38 o 
  -7   0  10       93.42       60.56      6.45 o 
  -6   0  10      115.66      137.82      8.24 o 
  -5   0  10      181.90      204.79     13.17 o 
  -4   0  10     3511.32     3144.46     77.40 o 
  -3   0  10      311.33      312.93     10.17 o 
  -2   0  10     1934.80     1694.47     42.76 o 
  -1   0  10     4953.77     5656.15    121.33 o 
   0   0  10     2232.61     1906.04     33.74 o 
   1   0  10     7102.93     6613.06    132.02 o 
   2   0  10      161.46      208.93     14.90 o 
   3   0  10      299.79      387.50     10.97 o 
   4   0  10      907.00     1114.40     45.77 o 
   5   0  10      156.15      326.79     26.79 o 
   6   0  10      328.93      255.74     16.52 o 
   7   0  10        6.58       33.88      7.23 o 
  -8   1  10        6.07        0.86     13.64 o 
  -7   1  10       29.65       31.20      5.16 o 
  -6   1  10       57.18       48.12      8.42 o 
  -5   1  10        4.04        2.54      3.66 o 
  -4   1  10      124.35      120.13      4.54 o 
  -3   1  10        6.70        5.48      2.66 o 
  -2   1  10      619.27      629.20     19.59 o 
  -1   1  10      123.30      137.87      5.32 o 
   0   1  10        2.19        2.62      1.73 o 
   1   1  10      329.17      390.64      8.51 o 
   2   1  10      667.86      698.42     15.58 o 
   3   1  10      485.21      374.98     11.57 o 
   4   1  10      186.26      171.47     15.73 o 
   5   1  10       43.68       63.19      8.09 o 
   6   1  10      106.38       94.13      8.62 o 
   7   1  10       39.94       53.73     11.76 o 
   8   1  10       21.44       18.44     11.30 o 
  -8   2  10      154.10      143.38     13.58 o 
  -7   2  10       37.49       42.15      5.27 o 
  -6   2  10     1105.34      882.92     28.65 o 
  -5   2  10      253.57      244.79      9.90 o 
  -4   2  10      607.42      663.10     17.46 o 
  -3   2  10     1379.88     1801.89     50.87 o 
  -2   2  10     1592.48     1454.35     41.64 o 
  -1   2  10       69.39       91.41      4.68 o 
   0   2  10     5568.05     5425.73    106.38 o 
   1   2  10       62.52      106.59      4.03 o 
   2   2  10       67.86      205.47      7.74 o 
   3   2  10     1111.97     1122.30     26.93 o 
   4   2  10      208.11      210.45     12.85 o 
   5   2  10       58.61       70.54     11.63 o 
   6   2  10      264.07      258.49     20.67 o 
   7   2  10       93.58      109.63     15.28 o 
   8   2  10      276.92      241.30     22.97 o 
  -8   3  10       28.86       22.93      8.45 o 
  -7   3  10        8.02        8.29      4.66 o 
  -6   3  10       34.68       49.41      5.89 o 
  -5   3  10       42.26       50.90      5.69 o 
  -4   3  10       65.75       63.17      6.08 o 
  -3   3  10      149.36      117.47      5.74 o 
  -2   3  10       48.86       50.82      4.78 o 
  -1   3  10       39.37       41.74      3.70 o 
   0   3  10        0.22       -2.94      1.96 o 
   1   3  10       43.73       51.92      3.24 o 
   2   3  10       76.39       89.47      5.47 o 
   3   3  10      199.08      159.38      7.36 o 
   4   3  10       59.62       54.99     13.07 o 
   5   3  10       58.37       57.61     11.02 o 
   6   3  10       29.76       14.27      9.47 o 
   7   3  10       43.21       48.85     13.03 o 
   8   3  10       37.70       45.22     13.81 o 
  -8   4  10      121.70      111.83      7.92 o 
  -7   4  10      430.40      349.84     14.80 o 
  -6   4  10      147.54      132.69     12.54 o 
  -5   4  10      180.97      190.96     10.30 o 
  -4   4  10      122.28      140.98      6.23 o 
  -3   4  10      233.79      187.46      7.14 o 
  -2   4  10      215.16      206.42     17.09 o 
  -1   4  10      674.52      805.48     22.02 o 
   0   4  10     5065.65     5296.05    114.25 o 
   1   4  10      687.84      758.82     32.48 o 
   2   4  10     3412.32     3001.18     53.04 o 
   3   4  10        6.41        5.98      5.14 o 
   4   4  10      510.32      745.95     44.68 o 
   5   4  10      281.19      247.09     20.90 o 
   6   4  10      375.06      282.46     23.36 o 
   7   4  10      191.32      282.82     24.34 o 
  -8   5  10        4.21        5.72      5.25 o 
  -7   5  10       23.29       24.53      5.96 o 
  -6   5  10       22.02       24.92      5.70 o 
  -5   5  10       36.39       43.99      6.25 o 
  -4   5  10        2.42        4.24      3.35 o 
  -3   5  10       23.77       26.11      4.27 o 
  -2   5  10      105.27      105.43      9.80 o 
  -1   5  10       90.54       92.00      5.67 o 
   0   5  10        0.49        0.07      2.69 o 
   1   5  10      143.67      164.91      6.49 o 
   2   5  10       40.47       50.40      3.61 o 
   3   5  10       77.23       81.57      6.02 o 
   4   5  10        7.75        4.85      9.24 o 
   5   5  10        5.13        8.89      9.62 o 
   6   5  10       39.05       40.88     12.41 o 
   7   5  10        6.94       -3.27     10.59 o 
  -7   6  10       22.36       58.17     12.95 o 
  -6   6  10      621.42      551.97     21.50 o 
  -5   6  10      369.75      346.11     13.61 o 
  -4   6  10      778.94      743.22     22.00 o 
  -3   6  10      860.01      747.28     22.20 o 
  -2   6  10      618.92      533.72     19.24 o 
  -1   6  10      427.58      553.52     16.98 o 
   0   6  10      336.87      343.51     13.73 o 
   1   6  10      514.01      601.58     16.67 o 
   2   6  10       65.15       63.70     11.89 o 
   3   6  10      303.93      267.18     16.84 o 
   4   6  10      286.66      473.34     32.63 o 
   6   6  10      377.90      298.77     26.46 o 
   7   6  10       13.48       35.04     13.97 o 
  -7   7  10        9.37        3.60      6.30 o 
  -6   7  10       46.57       47.36      7.82 o 
  -5   7  10       30.01       36.59      6.61 o 
  -4   7  10      153.20      158.92      8.93 o 
  -3   7  10        4.70        5.04      8.99 o 
  -2   7  10       31.04       33.41      6.06 o 
  -1   7  10      110.83      111.62      9.59 o 
   0   7  10        2.21        1.78      3.82 o 
   1   7  10      100.89      112.56      7.00 o 
   2   7  10       74.76       68.07      5.97 o 
   3   7  10        2.84        0.36      2.63 o 
   4   7  10        3.57       -1.54      9.98 o 
   5   7  10       34.05       37.48     13.81 o 
   6   7  10      128.94      122.89     19.04 o 
   7   7  10       13.82       19.17     14.09 o 
  -7   8  10      120.67      130.22     15.14 o 
  -6   8  10      479.66      449.16     25.36 o 
  -5   8  10      215.94      205.98     12.93 o 
  -4   8  10      435.86      374.60     14.36 o 
  -3   8  10     1622.04     1353.79     43.62 o 
  -2   8  10     1542.51     1371.90     52.16 o 
  -1   8  10      341.81      312.16     12.16 o 
   0   8  10      253.50      318.14     13.12 o 
   1   8  10       50.84       90.17     11.45 o 
   2   8  10      293.83      460.08     18.39 o 
   3   8  10       84.45      113.17     12.37 o 
   4   8  10      178.17      173.69     21.05 o 
   5   8  10      191.91      201.13     23.56 o 
   6   8  10      846.43      701.69     47.55 o 
  -6   9  10       57.88       50.45      8.70 o 
  -5   9  10      105.65      109.19      8.48 o 
  -4   9  10       17.30       26.12      5.73 o 
  -3   9  10       51.28       41.95      9.30 o 
  -2   9  10       58.63       55.90      9.66 o 
  -1   9  10       69.13       82.19      7.67 o 
   0   9  10        0.93       -1.34      4.33 o 
   1   9  10       49.52       50.54      7.31 o 
   2   9  10       64.50       53.35      7.38 o 
   3   9  10       42.04       31.52      6.31 o 
   4   9  10       29.15       14.89      9.17 o 
   5   9  10       24.44       37.16     14.90 o 
   6   9  10       19.16       33.89     15.92 o 
  -5  10  10      499.94      447.96     19.34 o 
  -4  10  10       10.00       18.49      6.57 o 
  -3  10  10       46.92       58.71     16.52 o 
  -2  10  10       19.44       13.97     12.43 o 
  -1  10  10      122.06      176.19     10.60 o 
   0  10  10     1226.32     1030.12     42.81 o 
   1  10  10      256.28      266.40     16.39 o 
   2  10  10      482.95      391.36     28.04 o 
   3  10  10      136.00      106.50      6.88 o 
   4  10  10      211.75      211.96     18.28 o 
   5  10  10      276.32      254.31     28.84 o 
  -5  11  10       53.83       73.50     12.86 o 
  -4  11  10        2.12        5.97      6.77 o 
  -3  11  10       26.70       20.97      8.72 o 
  -2  11  10      102.79       91.20     12.39 o 
  -1  11  10       17.30       17.37      5.80 o 
   0  11  10        0.10       -5.77      5.22 o 
   1  11  10       29.23       21.08      7.54 o 
   2  11  10       94.25       73.52     10.39 o 
   3  11  10       12.07        7.68      4.65 o 
   4  11  10       20.34       14.61     10.83 o 
  -4  12  10      107.77      115.89     10.46 o 
  -3  12  10      117.28      143.83     19.54 o 
  -2  12  10       13.74       24.61     10.06 o 
  -1  12  10       60.38       59.16      8.48 o 
   0  12  10        3.41        5.14      5.85 o 
   1  12  10       23.38       22.48      8.38 o 
   2  12  10      155.08      157.52     14.21 o 
   3  12  10      141.48      133.33      9.39 o 
   4  12  10      136.60      181.71     26.68 o 
  -2  13  10        8.77        8.61     12.82 o 
  -1  13  10        0.58       -7.09      7.72 o 
   0  13  10        0.73       -3.80      6.51 o 
   1  13  10        1.18       -4.30      7.19 o 
   2  13  10        2.29        0.95      7.42 o 
  -2 -14  11       75.61       89.44     11.99 o 
  -1 -14  11       27.95       30.47      9.37 o 
   0 -14  11      177.69      203.10     16.10 o 
   1 -14  11       30.77       38.46     15.23 o 
   2 -14  11       87.30       74.68     13.08 o 
  -4 -13  11       26.41       28.80     11.68 o 
  -3 -13  11       35.91       33.04      7.49 o 
  -2 -13  11       21.96       27.08      8.59 o 
  -1 -13  11       60.58       68.42     19.37 o 
   0 -13  11        0.21        7.90      8.56 o 
   1 -13  11       44.94       57.47      8.71 o 
   2 -13  11       11.44        6.01      6.63 o 
   3 -13  11       14.22       -0.56      7.95 o 
   4 -13  11       25.02       29.75     13.14 o 
  -5 -12  11       19.01       25.58      9.81 o 
  -4 -12  11      389.34      435.24     18.63 o 
  -3 -12  11      357.58      316.16     15.28 o 
  -2 -12  11      405.06      432.89     30.75 o 
  -1 -12  11      291.53      283.94     17.50 o 
   0 -12  11      147.95      179.89     14.55 o 
   1 -12  11       51.84      118.32     19.46 o 
   2 -12  11      185.19      225.30     20.93 o 
   3 -12  11      287.06      304.74     18.68 o 
   4 -12  11      233.48      213.30     16.40 o 
  -5 -11  11        7.89        6.85      8.16 o 
  -4 -11  11        2.36        6.09      6.38 o 
  -3 -11  11        7.14        4.63      4.60 o 
  -2 -11  11       10.28       10.00      7.65 o 
  -1 -11  11       40.58       36.24      7.25 o 
   0 -11  11        0.41        2.11      4.78 o 
   1 -11  11       46.41       44.84      7.12 o 
   2 -11  11       28.15       25.22      5.75 o 
   3 -11  11       10.62        4.18      7.03 o 
   4 -11  11       14.72        1.67      8.12 o 
   5 -11  11       74.41       76.18     11.82 o 
  -6 -10  11      219.69      204.01     16.35 o 
  -5 -10  11      425.27      383.18     26.60 o 
  -4 -10  11      147.05      141.33     12.02 o 
  -3 -10  11      360.68      367.72     12.86 o 
  -2 -10  11      370.42      507.87     30.98 o 
  -1 -10  11      158.38      235.05     16.42 o 
   0 -10  11     2831.88     2625.96     62.05 o 
   1 -10  11      483.59      380.75     11.98 o 
   2 -10  11      460.94      358.53     15.91 o 
   3 -10  11       87.89      109.96     16.43 o 
   4 -10  11       29.28       27.40      8.28 o 
   5 -10  11       99.75      139.04     13.30 o 
   6 -10  11       41.89       78.96     14.10 o 
  -6  -9  11       14.29       16.01      7.42 o 
  -5  -9  11       58.13       62.11      9.01 o 
  -4  -9  11       29.73       39.41      7.91 o 
  -3  -9  11       11.93       10.98      4.08 o 
  -2  -9  11       31.33       32.11      5.25 o 
  -1  -9  11       33.35       43.79      4.40 o 
   0  -9  11        0.04       -3.65      3.33 o 
   1  -9  11       75.71       74.56      5.45 o 
   2  -9  11       56.23       54.08      6.03 o 
   3  -9  11        9.25        1.96      6.35 o 
   4  -9  11       16.73       24.00      7.65 o 
   5  -9  11       26.72       21.27      8.08 o 
   6  -9  11        1.70       27.59     10.23 o 
  -7  -8  11       98.04      121.07     10.58 o 
  -6  -8  11       87.68       91.46     13.10 o 
  -5  -8  11      430.46      388.01     18.32 o 
  -4  -8  11      219.85      319.00     15.50 o 
  -3  -8  11      819.92      931.71     27.46 o 
  -1  -8  11      716.92      829.38     17.34 o 
   0  -8  11     2054.65     1989.29     37.06 o 
   1  -8  11      945.26      977.55     23.10 o 
   2  -8  11     1180.39     1026.78     26.93 o 
   3  -8  11      127.81      139.49     11.43 o 
   4  -8  11     1707.02     1419.44     47.89 o 
   5  -8  11      875.14      748.38     29.55 o 
   6  -8  11      582.60      495.35     23.28 o 
   7  -8  11      123.69      125.22     28.00 o 
  -7  -7  11       39.61       30.17      8.37 o 
  -6  -7  11       32.91       37.02      7.14 o 
  -5  -7  11        4.34       -1.05      5.43 o 
  -4  -7  11        5.63       -2.92      7.16 o 
  -3  -7  11       38.89       32.06      5.36 o 
  -2  -7  11       49.09       56.00      4.37 o 
  -1  -7  11       50.77       49.74      3.75 o 
   0  -7  11        1.22        0.80      2.35 o 
   1  -7  11       27.56       29.54      3.44 o 
   2  -7  11      104.47      124.64      7.05 o 
   3  -7  11       23.50       18.96      6.28 o 
   4  -7  11      112.34      117.62     10.55 o 
   5  -7  11       12.82        5.63      7.80 o 
   6  -7  11       74.86       97.74     10.95 o 
   7  -7  11       17.11       24.74      8.52 o 
  -7  -6  11      167.05      205.61     14.20 o 
  -6  -6  11      532.86      501.01     17.52 o 
  -5  -6  11       61.37       55.05     13.66 o 
  -4  -6  11      274.65      376.00     15.63 o 
  -3  -6  11     1593.57     1615.46     39.05 o 
  -2  -6  11      103.36      145.32      6.10 o 
  -1  -6  11      484.46      513.70     12.19 o 
   0  -6  11      862.64      782.25     15.00 o 
   1  -6  11      347.39      431.18      9.46 o 
   2  -6  11      422.61      416.85     25.41 o 
   3  -6  11      506.36      516.75     20.82 o 
   4  -6  11      314.75      411.30     19.43 o 
   5  -6  11      238.96      257.84     14.80 o 
   6  -6  11      672.11      640.95     26.19 o 
   7  -6  11      126.27      107.78     11.25 o 
  -8  -5  11        2.96        8.69      8.40 o 
  -7  -5  11       18.56       13.83      7.03 o 
  -6  -5  11       40.59       31.64      5.49 o 
  -5  -5  11       45.86       57.09      6.17 o 
  -4  -5  11       20.47       14.55      5.07 o 
  -3  -5  11       66.68       47.01      4.54 o 
  -2  -5  11      384.16      409.85     10.72 o 
  -1  -5  11        3.73        1.86      2.11 o 
   0  -5  11        0.58       -0.95      1.93 o 
   1  -5  11        8.95       12.96      2.26 o 
   2  -5  11      266.86      294.56      9.85 o 
   3  -5  11       17.59        9.79      5.02 o 
   4  -5  11        6.06        1.48      5.15 o 
   5  -5  11       46.61       52.67      7.83 o 
   6  -5  11       40.41       39.14      7.93 o 
   7  -5  11       28.46       22.59      7.81 o 
  -8  -4  11        4.72       23.87      9.31 o 
  -7  -4  11      241.83      283.77     15.13 o 
  -6  -4  11       59.45       85.78      6.43 o 
  -5  -4  11       66.21       76.77      6.42 o 
  -4  -4  11      109.47      128.08      6.64 o 
  -3  -4  11      145.45      176.48      7.04 o 
  -2  -4  11      772.82      684.89     15.76 o 
  -1  -4  11      345.19      291.85      7.13 o 
   0  -4  11     2867.73     2992.14     49.89 o 
   2  -4  11      956.25      837.10     21.29 o 
   3  -4  11      261.28      217.43     13.74 o 
   4  -4  11       89.58      102.94     10.38 o 
   5  -4  11      447.62      472.59     19.72 o 
   6  -4  11      723.93      754.35     28.34 o 
   7  -4  11      274.42      406.55     52.56 o 
   8  -4  11      268.34      211.54     21.73 o 
  -8  -3  11       13.71        8.32      6.51 o 
  -7  -3  11        1.03        3.51      8.81 o 
  -6  -3  11      129.47      122.90      9.49 o 
  -5  -3  11       64.14       84.01      7.16 o 
  -4  -3  11      118.71      130.02      7.06 o 
  -3  -3  11       81.25       61.66      4.09 o 
  -2  -3  11       33.54       34.57      2.70 o 
  -1  -3  11       33.60       32.95      2.52 o 
   0  -3  11        0.41       -1.18      1.76 o 
   1  -3  11       39.44       43.18      2.86 o 
   2  -3  11       42.19       47.48      3.92 o 
   3  -3  11      177.27      121.37      6.58 o 
   4  -3  11       72.55       74.07      7.29 o 
   5  -3  11       49.59       64.38      5.47 o 
   6  -3  11        3.83        1.45      8.89 o 
   7  -3  11       33.20       33.04     11.66 o 
   8  -3  11       37.35       35.96     13.54 o 
  -8  -2  11      134.26      145.75     11.45 o 
  -7  -2  11       27.20       33.31      6.46 o 
  -6  -2  11     1061.29      902.72     30.31 o 
  -5  -2  11      244.47      239.58      9.30 o 
  -4  -2  11      571.68      717.43     20.45 o 
  -3  -2  11     1406.81     1861.95     47.32 o 
  -2  -2  11     1611.89     1539.25     42.55 o 
  -1  -2  11       83.46       79.16      3.91 o 
   0  -2  11     5601.57     5441.90     95.10 o 
   1  -2  11       72.72      114.48      4.31 o 
   2  -2  11       47.90      114.80     11.47 o 
   3  -2  11     1068.08     1121.41     27.00 o 
   4  -2  11      173.00      203.00     10.66 o 
   5  -2  11       39.20       80.99     15.74 o 
   6  -2  11      284.18      322.72     21.56 o 
   7  -2  11       91.88      102.39     14.52 o 
   8  -2  11      243.19      254.61     22.37 o 
  -8  -1  11       13.51       33.60      6.70 o 
  -7  -1  11        2.43        3.71      4.90 o 
  -6  -1  11      169.20      137.68      9.06 o 
  -5  -1  11       31.70       43.56      5.80 o 
  -4  -1  11      165.43      179.14      9.00 o 
  -3  -1  11      139.14      126.73     18.86 o 
  -2  -1  11      668.18      728.06     21.64 o 
  -1  -1  11      414.48      430.52      9.08 o 
   0  -1  11        0.16        0.75      1.79 o 
   1  -1  11      693.10      805.06     17.88 o 
   2  -1  11      740.96      808.63     22.84 o 
   3  -1  11      918.04      684.61     17.55 o 
   4  -1  11      121.71      134.97     15.26 o 
   5  -1  11      155.02      184.78     15.27 o 
   6  -1  11       69.84       51.26     10.80 o 
   7  -1  11       38.10       42.28     11.22 o 
   8  -1  11       41.15       27.44     11.53 o 
  -8   0  11       48.27       51.43      6.75 o 
  -7   0  11      154.24      186.27     10.25 o 
  -6   0  11      377.02      410.30     15.93 o 
  -5   0  11      817.45      653.92     22.37 o 
  -4   0  11      685.12      919.25     24.83 o 
  -3   0  11      718.66      571.60     16.43 o 
  -2   0  11     2748.22     2354.80     58.68 o 
  -1   0  11     3263.04     2843.38     57.29 o 
   0   0  11     1285.20     1095.94     20.14 o 
   2   0  11        5.67       12.73      5.46 o 
   3   0  11      612.78      754.80     17.38 o 
   5   0  11      644.17      682.35     31.93 o 
   6   0  11      940.92      815.86     46.82 o 
   7   0  11        2.97       26.67      7.17 o 
   8   0  11       94.32       93.84     15.33 o 
  -8   1  11       15.64       28.20      7.44 o 
  -7   1  11       41.08       38.28      5.75 o 
  -6   1  11      198.04      174.76      9.43 o 
  -5   1  11       40.41       48.25      5.48 o 
  -4   1  11      166.04      169.32      8.12 o 
  -3   1  11      437.51      388.64     18.91 o 
  -2   1  11      690.51      798.39     24.35 o 
  -1   1  11      754.36      809.99     19.11 o 
   0   1  11        0.49       -0.74      1.80 o 
   1   1  11     1020.42     1123.15     20.79 o 
   2   1  11      713.52      766.02     17.11 o 
   3   1  11     1156.37      910.01     25.90 o 
   4   1  11       49.60       48.49      7.20 o 
   5   1  11      236.88      231.51     24.64 o 
   6   1  11       35.53       28.94     10.06 o 
   7   1  11       26.30       31.73     11.06 o 
   8   1  11       17.76       30.68     12.39 o 
  -8   2  11      392.91      336.27     15.54 o 
  -7   2  11       21.74       60.35     12.67 o 
  -6   2  11      741.81      658.58     25.95 o 
  -5   2  11      665.47      610.17     24.27 o 
  -4   2  11      153.93      183.06      7.06 o 
  -3   2  11      773.69      871.94     26.37 o 
  -2   2  11      313.38      278.34     10.72 o 
  -1   2  11      725.65     1056.66     27.38 o 
   0   2  11     7319.02     7554.03    137.93 o 
   1   2  11     1218.92     1252.06     23.07 o 
   2   2  11       51.90       78.76     10.35 o 
   3   2  11      378.70      334.24     13.66 o 
   4   2  11      554.48      657.39     28.23 o 
   5   2  11       11.33       29.67      7.31 o 
   6   2  11      226.95      182.83     18.00 o 
   7   2  11      136.03      167.24     18.33 o 
   8   2  11       22.84       39.18     13.15 o 
  -8   3  11       25.57       34.02      5.91 o 
  -7   3  11        1.85        2.48      8.86 o 
  -6   3  11        9.99       19.37      4.89 o 
  -5   3  11       60.43       53.22      6.06 o 
  -4   3  11       51.97       49.56      4.01 o 
  -3   3  11      208.98      151.29      6.73 o 
  -2   3  11      112.99      116.10     10.18 o 
  -1   3  11       43.24       58.75      4.83 o 
   0   3  11        0.24       -0.83      2.16 o 
   1   3  11       38.83       42.87      3.18 o 
   2   3  11      144.77      159.32      5.15 o 
   3   3  11      212.08      188.40     12.18 o 
   4   3  11       76.76       83.32      9.80 o 
   5   3  11       25.14       41.22      8.33 o 
   6   3  11      101.81       94.91     14.19 o 
   7   3  11       74.98       85.36     14.87 o 
   8   3  11       46.44       68.55     15.59 o 
  -8   4  11       97.88      104.24     11.38 o 
  -7   4  11      345.98      367.32     15.74 o 
  -6   4  11      905.40      791.09     29.29 o 
  -5   4  11      508.69      527.43     19.69 o 
  -4   4  11     1104.88      977.07     26.85 o 
  -3   4  11        3.71        6.84      3.63 o 
  -2   4  11     1053.15     1449.68     51.63 o 
  -1   4  11      171.68      388.94     19.70 o 
   0   4  11      977.30     1017.05     24.47 o 
   1   4  11      849.43      677.40     14.81 o 
   2   4  11      747.08      814.29     17.42 o 
   3   4  11      280.43      300.79     14.35 o 
   4   4  11      923.51      976.74     39.75 o 
   6   4  11       61.13       66.58     13.36 o 
   7   4  11       33.75      105.14     16.81 o 
  -7   5  11       18.80       29.55      6.19 o 
  -6   5  11       22.42       27.83      6.06 o 
  -5   5  11       12.83       11.01      3.72 o 
  -4   5  11       27.61       27.47      4.98 o 
  -3   5  11       47.25       23.37      6.74 o 
  -2   5  11       14.49       24.69      4.92 o 
  -1   5  11       99.18      118.77      8.67 o 
   0   5  11        1.37       -0.62      2.80 o 
   1   5  11      103.29      119.30      6.18 o 
   2   5  11       12.76       15.81      2.82 o 
   3   5  11        5.91        9.00      3.99 o 
   4   5  11       12.10        4.59      9.55 o 
   5   5  11       27.41       32.63     11.32 o 
   6   5  11        3.10        8.31     10.38 o 
   7   5  11        8.50        9.98     10.81 o 
  -7   6  11      114.28       95.75     15.26 o 
  -6   6  11       85.93      102.81      9.30 o 
  -5   6  11      650.45      521.70     16.78 o 
  -4   6  11      645.93      659.67     20.23 o 
  -3   6  11      126.97      178.63     12.24 o 
  -2   6  11      875.68      756.84     25.44 o 
  -1   6  11      126.78      148.56     19.03 o 
   0   6  11      498.55      519.03     14.85 o 
   1   6  11      222.22      226.89      9.14 o 
   2   6  11      417.87      600.78     24.20 o 
   3   6  11      514.16      693.73     50.31 o 
   4   6  11      329.26      446.75     31.56 o 
   5   6  11      138.57      136.50     18.28 o 
   6   6  11       53.73       60.53     14.85 o 
   7   6  11       33.33       53.47     15.53 o 
  -7   7  11        9.69       19.13      8.05 o 
  -6   7  11       11.98       17.02      6.62 o 
  -5   7  11       58.35       68.26      6.33 o 
  -4   7  11        9.41        4.26      4.37 o 
  -3   7  11        2.49       -0.14      4.83 o 
  -2   7  11       65.22       55.73      6.95 o 
  -1   7  11       38.31       32.42      4.96 o 
   0   7  11        5.48        4.32      4.05 o 
   1   7  11       12.08        5.69      4.23 o 
   2   7  11       76.71       82.60      6.58 o 
   3   7  11        8.92        1.81      3.24 o 
   4   7  11       19.64        8.02      9.80 o 
   5   7  11       73.24       74.49     15.78 o 
   6   7  11        2.29       15.81     12.57 o 
   7   7  11        1.27       16.30     12.82 o 
  -6   8  11      112.69      122.47     11.08 o 
  -5   8  11       13.47       19.32      5.13 o 
  -4   8  11       60.05       89.70      7.51 o 
  -3   8  11      216.64      189.01     11.76 o 
  -2   8  11      880.22      756.12     40.41 o 
  -1   8  11      811.48      734.18     22.23 o 
   0   8  11     4330.84     4287.74    106.49 o 
   1   8  11      421.39      521.68     46.57 o 
   2   8  11      171.26      206.98     11.64 o 
   3   8  11      221.03      191.02     17.84 o 
   4   8  11      103.63      102.53     17.62 o 
   5   8  11      303.60      336.18     29.55 o 
   6   8  11      346.08      360.25     31.99 o 
  -6   9  11       59.88       49.09      8.71 o 
  -5   9  11        5.44        6.10      5.16 o 
  -4   9  11       25.02       19.73      5.74 o 
  -3   9  11       39.05       29.97      9.57 o 
  -2   9  11       91.16       96.59      9.69 o 
  -1   9  11       42.88       48.72      6.01 o 
   0   9  11        0.88       -0.39      4.84 o 
   1   9  11       17.68       20.38      6.73 o 
   2   9  11      153.63      148.29     10.57 o 
   3   9  11       72.65       48.68      5.15 o 
   4   9  11       14.07       13.49     11.25 o 
   5   9  11       40.78       55.78     16.48 o 
   6   9  11      128.79      139.69     22.95 o 
  -5  10  11        4.86       21.06      5.95 o 
  -4  10  11      175.33      170.43     10.98 o 
  -3  10  11      126.19      128.42     10.98 o 
  -1  10  11      781.98      821.60     25.28 o 
   0  10  11      405.69      388.53     21.22 o 
   1  10  11      927.42      849.25     89.60 o 
   2  10  11      576.85      476.58     23.62 o 
   3  10  11      166.84      156.37     13.71 o 
   4  10  11      455.87      376.13     32.82 o 
   5  10  11        4.19       44.38     16.25 o 
  -5  11  11       22.54       34.44      7.17 o 
  -4  11  11       24.40       20.50     10.51 o 
  -3  11  11       13.34       12.13      6.87 o 
  -2  11  11      109.58      119.30     21.79 o 
  -1  11  11       17.35       23.89      6.50 o 
   0  11  11        0.12       -2.10      9.43 o 
   1  11  11       10.68        3.48      6.59 o 
   2  11  11       80.19       75.83     10.50 o 
   3  11  11        0.53       -1.70      4.05 o 
   4  11  11       32.87       41.25     16.46 o 
  -4  12  11       33.35       62.17     16.20 o 
  -3  12  11       63.43       87.98     10.94 o 
  -2  12  11      228.11      259.75     17.81 o 
  -1  12  11       57.31       70.21     11.30 o 
   0  12  11      514.80      450.23     20.90 o 
   1  12  11       65.75       84.90     11.11 o 
   2  12  11       13.04       14.67      7.98 o 
   3  12  11      347.61      328.09     20.11 o 
  -2  13  11        0.94       26.68     14.80 o 
  -1  13  11        3.90        2.04      9.53 o 
   0  13  11        1.50       -5.94      5.99 o 
   1  13  11        3.55        2.50     12.93 o 
   2  13  11        1.98        2.12      7.61 o 
  -2 -14  12      101.99      101.27     12.62 o 
  -1 -14  12       82.02      104.52     13.20 o 
   0 -14  12       81.32      103.67     12.52 o 
   1 -14  12       83.63      102.73     19.09 o 
   2 -14  12       72.76       77.09     23.70 o 
  -4 -13  12        4.07        9.69     10.13 o 
  -3 -13  12       17.16       11.81      6.77 o 
  -2 -13  12       10.89        5.81      7.54 o 
  -1 -13  12       36.90       45.24     11.05 o 
   0 -13  12        0.34        5.97      7.28 o 
   1 -13  12       18.38       27.25      9.49 o 
   2 -13  12        2.36        1.98      6.24 o 
   3 -13  12        9.72       11.14      8.72 o 
  -5 -12  12       15.28       16.87      9.35 o 
  -4 -12  12       85.93      126.37     14.87 o 
  -3 -12  12      394.98      338.56     15.91 o 
  -2 -12  12      408.40      390.81     17.90 o 
  -1 -12  12      247.51      223.41     16.40 o 
   0 -12  12      150.81      205.13     15.47 o 
   1 -12  12       76.58      107.09      8.33 o 
   2 -12  12      218.82      240.99     12.20 o 
   3 -12  12      177.64      209.05     21.61 o 
   4 -12  12       14.93       29.03      9.82 o 
  -5 -11  12       43.55       35.07      9.82 o 
  -4 -11  12       10.13       12.99      6.69 o 
  -3 -11  12        5.13        9.15      4.83 o 
  -2 -11  12       62.23       59.41      8.12 o 
  -1 -11  12       56.49       54.18      9.06 o 
   0 -11  12        1.74        2.11      4.78 o 
   1 -11  12       35.57       35.00      5.10 o 
   2 -11  12      107.19      125.63      8.80 o 
   3 -11  12       21.37       10.01      7.44 o 
   4 -11  12        7.09       -0.76      7.58 o 
   5 -11  12       43.69       61.86     11.24 o 
  -6 -10  12      302.95      301.02     17.60 o 
  -5 -10  12       62.41       55.28      9.52 o 
  -4 -10  12        7.65        3.26      8.39 o 
  -3 -10  12      162.09      154.49      9.09 o 
  -2 -10  12       18.31       33.65      7.46 o 
  -1 -10  12       79.18       64.46      8.21 o 
   0 -10  12      260.42      255.25     12.95 o 
   1 -10  12        5.86        6.46      3.83 o 
   2 -10  12      177.71      163.86      9.39 o 
   3 -10  12      338.08      312.72     17.96 o 
   4 -10  12      194.31      181.16     16.97 o 
   5 -10  12       15.16        7.55      8.24 o 
   6 -10  12      201.73      251.81     25.00 o 
  -6  -9  12      116.96      105.66     10.87 o 
  -5  -9  12        0.25        5.15      7.39 o 
  -4  -9  12       16.07       21.81      9.72 o 
  -3  -9  12       15.19       11.47      4.74 o 
  -2  -9  12       82.73       93.00      6.90 o 
  -1  -9  12       70.75       87.56      5.54 o 
   0  -9  12        0.07       -4.74      3.16 o 
   1  -9  12       37.20       28.55      4.45 o 
   2  -9  12      149.02      133.33      8.35 o 
   3  -9  12       11.55        8.00      6.68 o 
   4  -9  12      117.30      144.24     12.66 o 
   5  -9  12       35.58       43.46      9.26 o 
   6  -9  12       87.41       62.76     10.75 o 
  -7  -8  12       47.64       25.68      7.65 o 
  -6  -8  12      762.48      572.18     22.65 o 
  -5  -8  12      647.09      588.36     22.94 o 
  -4  -8  12      276.96      754.86     45.42 o 
  -3  -8  12      271.73      227.02     11.33 o 
  -2  -8  12      309.20      565.72     18.18 o 
  -1  -8  12     1049.55      966.88     21.08 o 
   0  -8  12     1136.33     1027.35     20.87 o 
   1  -8  12      298.24      574.04     16.97 o 
   2  -8  12      497.47      491.97     15.38 o 
   3  -8  12      664.76      685.88     29.95 o 
   4  -8  12      645.56      589.64     24.75 o 
   5  -8  12      678.48      579.21     25.04 o 
   6  -8  12      496.26      499.37     23.49 o 
   7  -8  12       82.84       94.84     20.45 o 
  -7  -7  12       23.81       41.88      6.84 o 
  -6  -7  12       51.61       42.72      7.57 o 
  -5  -7  12        3.98        2.81      7.79 o 
  -4  -7  12       79.22       77.99      8.32 o 
  -3  -7  12       25.38       28.31      8.34 o 
  -2  -7  12       92.92      106.53      6.30 o 
  -1  -7  12       20.28       24.63      3.58 o 
   0  -7  12        4.00        5.12      2.54 o 
   1  -7  12       42.98       44.03      4.31 o 
   2  -7  12       13.27       22.38      4.36 o 
   3  -7  12       10.86       11.34      6.00 o 
   4  -7  12      120.31      125.05     10.75 o 
   5  -7  12       44.01       53.50      8.93 o 
   6  -7  12       32.77       43.80      8.61 o 
   7  -7  12        1.81       -6.09      7.37 o 
  -7  -6  12      149.95      260.67     15.97 o 
  -6  -6  12      343.03      389.96     15.05 o 
  -5  -6  12      250.62      220.98     12.06 o 
  -4  -6  12      476.41      500.06     19.15 o 
  -3  -6  12      661.39      599.65     16.71 o 
  -2  -6  12      554.68      536.26     13.57 o 
  -1  -6  12      430.81      410.05      9.71 o 
   0  -6  12     1269.47     1151.19     21.00 o 
   1  -6  12      226.36      297.95      7.94 o 
   2  -6  12      163.13      183.12     18.42 o 
   3  -6  12      494.87      558.47     21.99 o 
   4  -6  12      390.40      616.12     24.38 o 
   6  -6  12      351.46      262.29     15.71 o 
   7  -6  12       95.49      108.17     11.89 o 
  -8  -5  12        0.62        2.03      8.46 o 
  -7  -5  12        4.29        4.47      6.63 o 
  -6  -5  12       14.47        7.50      4.83 o 
  -5  -5  12       13.50       13.58      5.10 o 
  -4  -5  12        8.83        9.79      4.91 o 
  -3  -5  12       31.15       28.32      4.14 o 
  -2  -5  12      194.50      205.02      7.04 o 
  -1  -5  12       74.18       70.93      3.77 o 
   0  -5  12        0.49        0.65      2.09 o 
   1  -5  12       98.68      101.84      4.16 o 
   2  -5  12       91.03      103.91      5.98 o 
   3  -5  12       51.09       49.74      6.99 o 
   4  -5  12        7.32       10.30      5.57 o 
   5  -5  12        9.85       20.51      6.45 o 
   6  -5  12       29.54       35.96      7.78 o 
   7  -5  12       10.89        2.58      6.83 o 
  -8  -4  12      113.51      113.56     12.11 o 
  -7  -4  12      470.49      407.26     18.18 o 
  -6  -4  12      147.10      137.85      7.98 o 
  -5  -4  12      206.09      202.47      9.68 o 
  -4  -4  12      110.31      129.21      6.77 o 
  -3  -4  12      235.32      201.42      7.22 o 
  -2  -4  12      221.32      348.51     28.79 o 
  -1  -4  12      667.17      777.64     15.78 o 
   0  -4  12     5110.93     5319.32     87.78 o 
   1  -4  12      674.47      789.65     13.93 o 
   2  -4  12     3347.35     2896.98     60.25 o 
   3  -4  12        4.40       -0.55      4.54 o 
   4  -4  12      467.86      707.04     25.82 o 
   5  -4  12      263.83      298.85     23.22 o 
   6  -4  12      366.75      332.57     16.92 o 
   7  -4  12      174.31      258.75     22.18 o 
  -8  -3  12       18.58       24.68      7.39 o 
  -7  -3  12        5.72       -0.07      5.81 o 
  -6  -3  12        4.08        8.51      5.44 o 
  -5  -3  12       30.38       38.62      4.83 o 
  -4  -3  12       62.00       62.08      5.40 o 
  -3  -3  12      191.24      148.25      6.02 o 
  -2  -3  12       83.73       91.53      4.01 o 
  -1  -3  12       56.37       61.08      3.24 o 
   0  -3  12        0.13       -2.52      1.68 o 
   1  -3  12       49.65       48.54      2.91 o 
   2  -3  12      115.22      124.26      5.32 o 
   3  -3  12      218.08      164.52      8.03 o 
   4  -3  12       48.23       65.18      7.29 o 
   5  -3  12       19.38       39.63     10.26 o 
   6  -3  12       72.41       60.98     12.43 o 
   7  -3  12       64.59      103.10     15.67 o 
   8  -3  12       27.72       12.84     11.76 o 
  -8  -2  12      412.58      376.88     19.18 o 
  -7  -2  12       17.86       68.54      8.37 o 
  -6  -2  12      773.20      672.84     24.14 o 
  -5  -2  12      683.39      659.52     19.34 o 
  -4  -2  12      149.21      192.87      8.43 o 
  -3  -2  12      786.45      922.39     28.74 o 
  -2  -2  12      296.10      280.51      8.12 o 
  -1  -2  12      715.60     1036.37     20.43 o 
   0  -2  12     7467.69     7485.54    130.32 o 
   1  -2  12     1230.45     1266.45     25.00 o 
   2  -2  12       54.32       69.16      8.86 o 
   3  -2  12      385.54      351.80     12.16 o 
   4  -2  12      570.40      726.89     33.54 o 
   5  -2  12       12.20       31.85      8.99 o 
   6  -2  12      239.91      198.62     17.66 o 
   7  -2  12      118.59      132.80     16.08 o 
   8  -2  12       20.00       41.21     19.21 o 
  -8  -1  12       16.49       21.99      6.50 o 
  -7  -1  12       94.03      102.23      8.40 o 
  -6  -1  12      159.12      177.87     10.37 o 
  -5  -1  12       49.19       65.30      5.15 o 
  -4  -1  12      137.93      145.90      7.10 o 
  -3  -1  12      890.99      678.63     20.83 o 
  -2  -1  12      670.62      795.86     21.90 o 
  -1  -1  12     1065.55     1173.23     20.53 o 
   0  -1  12        1.60        2.58      1.95 o 
   1  -1  12     1099.79     1289.91     25.43 o 
   2  -1  12      563.19      621.76     16.32 o 
   3  -1  12      958.75      707.94     18.26 o 
   4  -1  12       30.12       27.36      7.94 o 
   5  -1  12      179.89      181.42     28.68 o 
   6  -1  12       25.40       18.99      9.58 o 
   7  -1  12        6.87       11.63      6.75 o 
   8  -1  12        0.11       -3.51      9.75 o 
  -8   0  12      384.35      370.47     15.91 o 
  -7   0  12       86.51       56.61      6.80 o 
  -6   0  12       78.48      123.83      8.47 o 
  -5   0  12      472.02      442.64     16.82 o 
  -4   0  12      637.35      580.63     16.98 o 
  -3   0  12     1459.74     1150.31     30.36 o 
  -2   0  12     1097.07      940.11     25.33 o 
   0   0  12     1241.27     1120.69     20.76 o 
   1   0  12      727.79      567.55     11.53 o 
   2   0  12        7.51       14.65      6.86 o 
   3   0  12      147.85      205.99      8.70 o 
   4   0  12      226.89      253.16     16.17 o 
   5   0  12      360.88      379.65     21.72 o 
   6   0  12       53.50       71.46     10.94 o 
   7   0  12       21.25       15.83     11.81 o 
   8   0  12      226.17      211.36     21.46 o 
  -8   1  12       52.75       47.92      6.73 o 
  -7   1  12       75.11       95.77      7.79 o 
  -6   1  12       96.68       87.24      7.25 o 
  -5   1  12      123.20      125.47     14.61 o 
  -4   1  12       83.39       84.18      7.32 o 
  -3   1  12     1113.03      886.64     26.83 o 
  -2   1  12      539.14      632.53     20.17 o 
  -1   1  12     1183.48     1275.51     29.07 o 
   0   1  12        0.14       -2.56      1.71 o 
   1   1  12     1062.09     1182.76     21.94 o 
   2   1  12      425.24      514.01     10.56 o 
   3   1  12      705.66      605.24     37.61 o 
   4   1  12       27.38       17.78      5.25 o 
   5   1  12       89.44       77.63      7.86 o 
   6   1  12       19.29       11.50      6.04 o 
   7   1  12        0.47      -10.76      8.84 o 
   8   1  12        3.73       10.51     10.81 o 
  -8   2  12      159.09      132.03     14.41 o 
  -7   2  12       91.45      115.77      9.28 o 
  -6   2  12      495.74      382.16     17.37 o 
  -5   2  12       89.67      114.41      8.74 o 
  -4   2  12      516.12      634.01     17.32 o 
  -3   2  12      282.75      336.98     12.48 o 
  -2   2  12      770.64      555.01     18.30 o 
  -1   2  12     5396.29     5794.11    139.20 o 
   0   2  12       98.83      108.64      4.44 o 
   1   2  12     4166.56     5157.51     96.78 o 
   2   2  12     1918.53     1493.54     27.27 o 
   3   2  12      136.49      257.01     10.97 o 
   4   2  12      347.20      612.04     27.04 o 
   5   2  12     1146.46     1066.99     70.35 o 
   6   2  12      307.93      260.16     21.41 o 
   7   2  12      219.75      222.09     21.51 o 
   8   2  12       30.34       38.36     13.25 o 
  -8   3  12       21.71       21.35      8.87 o 
  -7   3  12       21.00       21.22      6.04 o 
  -6   3  12       43.11       56.02      7.08 o 
  -5   3  12       40.42       44.41      4.76 o 
  -4   3  12       75.47       82.90      7.57 o 
  -3   3  12      199.86      161.10      8.30 o 
  -2   3  12      139.87      165.53      8.52 o 
  -1   3  12       33.12       53.72      4.28 o 
   0   3  12        0.04       -2.99      1.99 o 
   1   3  12       38.83       47.29      3.13 o 
   2   3  12      154.54      180.10      6.29 o 
   3   3  12       70.86       84.80      7.00 o 
   4   3  12       50.93       61.59      8.51 o 
   5   3  12      107.81      106.63     11.05 o 
   6   3  12       69.23       68.78     12.77 o 
   7   3  12        2.95      -12.90      8.99 o 
  -8   4  12       22.00       19.09      6.48 o 
  -7   4  12      331.48      360.48     17.43 o 
  -6   4  12      375.72      317.41     16.05 o 
  -5   4  12      154.10      176.72      8.64 o 
  -4   4  12      491.25      764.17     24.42 o 
  -3   4  12      313.13      288.20     11.88 o 
  -2   4  12      563.33      610.16     20.53 o 
  -1   4  12      997.22      968.46     23.32 o 
   0   4  12      247.50      257.81      8.85 o 
   1   4  12      437.32      615.89     20.39 o 
   2   4  12       21.51       28.83      3.31 o 
   3   4  12       61.66       77.00      6.13 o 
   4   4  12      101.80       84.72     15.33 o 
   6   4  12      162.68      167.68     19.32 o 
   7   4  12       33.31       47.12     13.51 o 
  -7   5  12        3.71        2.56      6.51 o 
  -6   5  12       28.07       32.72      9.10 o 
  -5   5  12       22.12       22.85      4.62 o 
  -4   5  12        6.91        2.83      4.04 o 
  -3   5  12        5.55       -1.24      5.02 o 
  -2   5  12       30.87       55.00      6.88 o 
  -1   5  12       28.11       35.06      4.32 o 
   0   5  12        0.85       -0.21      2.82 o 
   1   5  12        0.65        4.49      2.48 o 
   2   5  12       80.30       84.96      5.80 o 
   3   5  12       32.27       25.62      4.73 o 
   4   5  12        6.75       14.57      9.82 o 
   5   5  12       24.96       35.49     12.24 o 
   6   5  12        2.40      -13.18      8.78 o 
   7   5  12       25.09       18.63     12.22 o 
  -7   6  12       11.36       17.36      6.45 o 
  -6   6  12      139.25      157.79     16.59 o 
  -5   6  12      450.21      349.65     12.99 o 
  -4   6  12      611.21      568.26     20.12 o 
  -3   6  12     1416.27     1122.54     43.32 o 
  -2   6  12     1064.81      943.87     30.63 o 
  -1   6  12     1502.62     1227.70     33.03 o 
   0   6  12      371.54      339.89     11.26 o 
   1   6  12      141.50      266.57     53.11 o 
   2   6  12       74.50       85.00     13.74 o 
   3   6  12      801.01      934.11     28.95 o 
   4   6  12      184.40      174.62     19.85 o 
   5   6  12      180.73      164.70     20.23 o 
   6   6  12       75.41       81.50     16.30 o 
   7   6  12      117.14      110.19     19.83 o 
  -7   7  12       10.21       11.24      6.70 o 
  -6   7  12      103.83       93.09      9.79 o 
  -5   7  12       66.12       72.42      7.16 o 
  -4   7  12       15.09       17.92      5.42 o 
  -3   7  12       19.70       13.72      7.48 o 
  -2   7  12       77.45       95.23      8.54 o 
  -1   7  12       32.91       23.17      4.67 o 
   0   7  12        1.05       -2.24      4.05 o 
   1   7  12       88.66       83.90      8.27 o 
   2   7  12       29.46       27.37      5.11 o 
   3   7  12      164.80      137.82      7.81 o 
   4   7  12       43.07       26.02     12.02 o 
   5   7  12       40.52       23.00     12.19 o 
   6   7  12       13.39        4.19     11.73 o 
  -6   8  12      836.67      721.61     33.81 o 
  -5   8  12      265.03      248.68     11.65 o 
  -4   8  12       10.70       34.62      6.38 o 
  -3   8  12      106.05      132.84     14.13 o 
  -2   8  12      420.94      341.54     15.78 o 
  -1   8  12      596.05      558.57     18.37 o 
   0   8  12     2871.09     2898.33     74.04 o 
   1   8  12      279.44      395.84     38.20 o 
   2   8  12      289.22      244.79     12.80 o 
   3   8  12      256.75      206.83     13.87 o 
   4   8  12       10.11       29.02      9.16 o 
   5   8  12       25.71        4.80     11.43 o 
   6   8  12      122.57       76.55     18.36 o 
  -6   9  12       16.91       14.48      5.86 o 
  -5   9  12       48.41       64.17      7.27 o 
  -4   9  12       12.91       14.12      5.98 o 
  -3   9  12       60.72       60.02      8.17 o 
  -2   9  12      132.56      145.00     11.26 o 
  -1   9  12       21.74       26.80      5.38 o 
   0   9  12        2.14        5.30      5.57 o 
   1   9  12       45.00       32.57     11.11 o 
   2   9  12      133.38      124.26     13.07 o 
   3   9  12       25.62        8.44      3.77 o 
   4   9  12       47.29       34.91     10.16 o 
   5   9  12       46.93       34.48     15.84 o 
  -5  10  12      117.24      125.17     13.92 o 
  -4  10  12      116.36      172.23     12.16 o 
  -3  10  12       99.60      104.83     10.43 o 
  -1  10  12      112.77      188.18     11.14 o 
   0  10  12      594.40      610.04     28.74 o 
   1  10  12      358.89      271.75     16.65 o 
   2  10  12      263.98      252.27     46.62 o 
   3  10  12      662.18      583.29     21.05 o 
   4  10  12      465.80      426.55     25.44 o 
   5  10  12      445.65      420.84     36.89 o 
  -4  11  12       33.67       22.23      7.62 o 
  -3  11  12        0.93       -8.89      5.93 o 
  -2  11  12       91.32      101.26     13.87 o 
  -1  11  12        1.33        7.45      6.04 o 
   0  11  12        0.78       -1.17      6.57 o 
   1  11  12        2.12       -1.35      5.92 o 
   2  11  12       88.89       70.60     10.31 o 
   3  11  12       11.78        8.39      4.72 o 
   4  11  12       16.74        9.30     15.00 o 
  -3  12  12      235.59      294.55     17.76 o 
  -2  12  12       54.87       46.30      9.79 o 
  -1  12  12       41.25       77.89     18.61 o 
   0  12  12       95.49      109.72     10.21 o 
   1  12  12      169.19      199.85     30.54 o 
   2  12  12       67.98       61.87     10.06 o 
   3  12  12      144.19      136.28     12.49 o 
  -2  13  12        3.94       15.59     14.09 o 
  -1  13  12        7.61       10.02     14.27 o 
   0  13  12        0.33       -2.88      6.62 o 
   1  13  12        9.07        3.48      7.74 o 
  -2 -14  13       98.35      118.30     13.33 o 
  -1 -14  13      147.88      172.09     15.75 o 
   0 -14  13       54.06       42.64      9.73 o 
   1 -14  13      400.80      337.08     30.70 o 
   2 -14  13      221.40      189.19     19.51 o 
  -3 -13  13        4.02       -0.12      6.36 o 
  -2 -13  13        4.64        2.77      7.52 o 
  -1 -13  13        9.03        1.00      7.64 o 
   0 -13  13        0.13       -9.33      6.54 o 
   1 -13  13       12.15       12.11      6.84 o 
   2 -13  13        6.61       13.82      6.97 o 
   3 -13  13       12.24        8.24      8.76 o 
  -4 -12  13      118.00       93.38     10.55 o 
  -3 -12  13      237.37      202.36     15.74 o 
  -2 -12  13      112.65      129.82     10.98 o 
  -1 -12  13       99.13      102.36     11.88 o 
   0 -12  13      211.85      219.70     16.17 o 
   1 -12  13       49.88       52.54      6.83 o 
   2 -12  13       50.41       55.85      7.35 o 
   3 -12  13       32.35       45.32     10.07 o 
   4 -12  13       85.64       72.38     12.02 o 
  -5 -11  13       95.01      104.29     13.21 o 
  -4 -11  13        3.63        9.17      6.77 o 
  -3 -11  13       18.47       10.60      5.09 o 
  -2 -11  13      147.87      141.40     12.90 o 
  -1 -11  13       65.92       62.84     15.98 o 
   0 -11  13        2.15        1.86      5.00 o 
   1 -11  13       36.68       32.87      5.25 o 
   2 -11  13      134.88      140.54      9.32 o 
   3 -11  13       25.94       19.15      8.41 o 
   4 -11  13       11.18        5.42      8.00 o 
   5 -11  13       21.30       39.81     12.47 o 
  -6 -10  13      161.61      127.65     16.25 o 
  -5 -10  13      142.58      133.99     17.50 o 
  -4 -10  13       60.50       89.61      9.04 o 
  -3 -10  13      196.41      232.95     14.55 o 
  -2 -10  13       31.19       40.55      5.81 o 
  -1 -10  13      400.98      395.73     17.25 o 
   0 -10  13     1187.64     1190.99     34.70 o 
   1 -10  13      366.67      398.88     12.48 o 
   2 -10  13       10.25        2.79      4.83 o 
   3 -10  13      286.59      241.07     15.86 o 
   4 -10  13       78.99      109.06     12.44 o 
   5 -10  13      302.16      318.15     19.41 o 
  -6  -9  13        1.83        0.37      6.90 o 
  -5  -9  13       21.63       16.47      7.39 o 
  -4  -9  13       70.63       70.43     15.01 o 
  -3  -9  13       13.73       14.24      4.33 o 
  -2  -9  13      190.25      164.26     11.38 o 
  -1  -9  13       19.39        8.98      3.99 o 
   0  -9  13        0.23       -3.68      3.49 o 
   1  -9  13       40.85       40.43      4.75 o 
   2  -9  13      157.73      147.15     11.16 o 
   3  -9  13       39.20       40.88      8.35 o 
   4  -9  13       34.70       48.96     12.32 o 
   5  -9  13       98.43      121.30     12.54 o 
   6  -9  13       63.86       58.61     10.79 o 
  -7  -8  13      164.06      191.27     12.85 o 
  -6  -8  13      344.15      387.56     17.87 o 
  -5  -8  13      154.70      205.91     24.32 o 
  -4  -8  13      323.72      413.04     18.37 o 
  -3  -8  13      952.71      842.48     25.54 o 
  -2  -8  13      300.54      344.71     11.75 o 
  -1  -8  13     1146.16     1068.20     24.93 o 
   0  -8  13     2265.61     2105.38     41.94 o 
   1  -8  13      576.93      764.05     19.08 o 
   2  -8  13      573.75      761.84     33.32 o 
   3  -8  13     1021.13     1111.98     38.78 o 
   4  -8  13      133.60      190.79     13.56 o 
   5  -8  13       73.07       56.30      9.70 o 
   6  -8  13      128.97      134.49     13.22 o 
  -7  -7  13        9.94        2.11      5.86 o 
  -6  -7  13       67.41       59.14      7.55 o 
  -5  -7  13        0.72       -8.07      5.38 o 
  -4  -7  13      132.26      139.31     16.10 o 
  -3  -7  13       16.43       14.20      5.01 o 
  -2  -7  13        0.54       -0.67      3.08 o 
  -1  -7  13      101.20      115.30      5.75 o 
   0  -7  13        0.64       -2.95      2.52 o 
   1  -7  13      104.20      117.26      6.60 o 
   2  -7  13       37.78       48.18      5.72 o 
   3  -7  13        1.48        2.56      5.71 o 
   4  -7  13       16.82       13.81      6.73 o 
   5  -7  13       55.88       68.77     16.99 o 
   6  -7  13      122.81      127.98     14.54 o 
   7  -7  13        2.74        9.12      9.00 o 
  -7  -6  13       29.32       59.66      9.55 o 
  -6  -6  13      650.12      591.47     19.93 o 
  -5  -6  13      349.17      369.28     14.47 o 
  -4  -6  13      796.87      804.74     27.33 o 
  -3  -6  13      889.72      760.69     20.22 o 
  -2  -6  13      636.88      565.56     16.79 o 
  -1  -6  13      407.07      544.38     12.09 o 
   0  -6  13      317.23      343.66      8.26 o 
   1  -6  13      496.22      595.84     13.01 o 
   2  -6  13       70.81       72.61     13.12 o 
   3  -6  13      315.13      265.66     14.33 o 
   4  -6  13      294.01      424.45     18.96 o 
   5  -6  13        8.63       32.16      8.29 o 
   6  -6  13      364.40      273.31     18.71 o 
   7  -6  13        9.30       13.23      8.39 o 
  -7  -5  13       18.55       26.12      7.71 o 
  -6  -5  13       32.25       28.42      5.41 o 
  -5  -5  13       30.05       37.07      5.78 o 
  -4  -5  13       17.02       17.08      5.59 o 
  -3  -5  13       45.23       44.69      5.03 o 
  -2  -5  13       50.64       46.43      3.86 o 
  -1  -5  13      118.83      121.37      4.79 o 
   0  -5  13        0.19       -0.75      2.07 o 
   1  -5  13      158.30      160.61      4.78 o 
   2  -5  13       11.69       23.35      3.94 o 
   3  -5  13       54.91       52.42      7.56 o 
   4  -5  13        7.50        0.92      5.44 o 
   5  -5  13       27.11       51.94     10.56 o 
   6  -5  13       16.06       21.29      7.36 o 
   7  -5  13        3.61       -7.16      9.98 o 
  -8  -4  13       84.79       96.72     11.46 o 
  -7  -4  13      347.53      414.50     18.65 o 
  -6  -4  13      925.13      827.09     24.30 o 
  -5  -4  13      547.26      601.04     19.06 o 
  -4  -4  13     1084.04      998.47     25.40 o 
  -3  -4  13        2.80        3.11      3.00 o 
  -2  -4  13     1064.03     1248.64    119.93 o 
  -1  -4  13      193.35      369.20     10.81 o 
   0  -4  13      989.43     1032.74     18.80 o 
   1  -4  13      854.28      694.15     12.66 o 
   2  -4  13      775.37      757.78     19.93 o 
   3  -4  13      282.76      304.29     17.25 o 
   4  -4  13      937.42      967.92     33.54 o 
   5  -4  13      142.27      168.91     22.22 o 
   6  -4  13       65.73       50.68     12.47 o 
   7  -4  13       31.77      103.73     17.64 o 
  -8  -3  13       25.31       31.75      8.66 o 
  -7  -3  13        7.22       13.20      6.41 o 
  -6  -3  13        4.54        7.74      5.54 o 
  -5  -3  13       59.69       63.34      5.78 o 
  -4  -3  13       60.37       71.25      5.38 o 
  -3  -3  13      220.18      179.79      6.72 o 
  -2  -3  13      137.51      153.36      5.33 o 
  -1  -3  13       37.12       45.89      2.98 o 
   0  -3  13        0.68       -0.34      1.84 o 
   1  -3  13       36.20       43.34      3.08 o 
   2  -3  13      165.08      185.39      7.42 o 
   3  -3  13      183.56      162.10      9.81 o 
   4  -3  13       87.52       77.95     11.14 o 
   5  -3  13       47.29       52.91     11.01 o 
   6  -3  13      131.73      107.95     25.55 o 
   7  -3  13       43.36       41.56     16.80 o 
  -8  -2  13      166.76      161.98     11.34 o 
  -7  -2  13       87.64      112.49     11.85 o 
  -6  -2  13      530.25      415.95     17.26 o 
  -5  -2  13      106.04      131.21     10.52 o 
  -4  -2  13      542.65      628.38     18.76 o 
  -3  -2  13      295.97      346.30     10.77 o 
  -2  -2  13      740.33      574.82     12.70 o 
  -1  -2  13     5506.03     5881.88    102.74 o 
   0  -2  13       89.48      107.74      4.50 o 
   1  -2  13     4154.50     5174.42     95.94 o 
   2  -2  13     1894.49     1537.54     32.98 o 
   3  -2  13      134.82      251.70     12.07 o 
   4  -2  13      329.45      599.35     29.25 o 
   5  -2  13     1194.27     1046.29     46.31 o 
   6  -2  13      313.98      320.06     22.09 o 
   7  -2  13      230.45      184.98     24.59 o 
   8  -2  13       49.42       47.73     10.85 o 
  -8  -1  13       71.88       65.61      8.19 o 
  -7  -1  13       46.17       65.41      8.85 o 
  -6  -1  13       39.86       32.35      5.86 o 
  -5  -1  13      189.30      189.13      8.46 o 
  -4  -1  13       34.26       34.26      4.38 o 
  -3  -1  13     1032.62      845.37     23.51 o 
  -2  -1  13      456.12      533.37     14.43 o 
  -1  -1  13     1151.26     1238.56     21.74 o 
   0  -1  13        0.05       -2.41      1.87 o 
   1  -1  13      972.64     1083.27     21.85 o 
   2  -1  13      380.49      458.14     12.37 o 
   3  -1  13      434.54      383.02     17.53 o 
   4  -1  13       69.72       74.51     10.22 o 
   5  -1  13       29.60       43.11     13.97 o 
   6  -1  13       22.03       19.39     10.87 o 
   7  -1  13        0.82       13.97      6.97 o 
   8  -1  13        1.56       -9.65     10.56 o 
  -8   0  13        6.03       11.33      5.83 o 
  -7   0  13       64.12       68.89      7.48 o 
  -6   0  13      319.47      473.96     18.27 o 
  -5   0  13      693.23      711.19     20.34 o 
  -4   0  13       54.95       64.48      5.99 o 
  -3   0  13      153.22      195.76      8.20 o 
  -2   0  13      376.81      344.95     13.89 o 
  -1   0  13     2967.48     3133.32     58.49 o 
   0   0  13     6368.81     6417.53    110.64 o 
   1   0  13     1273.13     2208.74     39.21 o 
   2   0  13     1116.14     1467.39     37.06 o 
   3   0  13     2182.88     2057.34     62.55 o 
   4   0  13     1026.87     1291.02     79.42 o 
   5   0  13        3.74       13.09      5.62 o 
   6   0  13       67.04       71.16     16.95 o 
   7   0  13       64.53       22.81      8.55 o 
   8   0  13       68.12       91.93     15.78 o 
  -8   1  13       36.94       33.31      7.61 o 
  -7   1  13       25.73       26.21      5.88 o 
  -6   1  13       25.18       29.23      5.59 o 
  -5   1  13      138.10      146.93      7.09 o 
  -4   1  13       23.02       26.11      4.02 o 
  -3   1  13      720.19      578.52     18.95 o 
  -2   1  13      369.09      439.17     15.31 o 
  -1   1  13      826.41      980.90     21.00 o 
   0   1  13        0.65       -1.21      1.78 o 
   1   1  13      642.50      689.54     13.80 o 
   2   1  13      331.85      400.15      8.78 o 
   3   1  13      208.13      209.22     14.67 o 
   4   1  13       84.74       96.96      9.76 o 
   5   1  13       19.07       14.99      6.52 o 
   6   1  13       32.03       28.70      6.89 o 
   7   1  13        2.08        8.91     10.51 o 
   8   1  13       38.21       31.33     12.35 o 
  -8   2  13      135.09      108.86      9.34 o 
  -7   2  13      351.51      249.81     13.66 o 
  -6   2  13      100.76       95.29      8.56 o 
  -5   2  13      107.49      137.92     11.30 o 
  -4   2  13      821.30      779.08     24.33 o 
  -3   2  13      572.81      443.77     15.59 o 
  -1   2  13     1000.56      997.68     21.48 o 
   0   2  13      664.52      637.81     13.88 o 
   1   2  13      701.13      810.09     16.81 o 
   2   2  13     1347.83     1355.23     25.17 o 
   3   2  13      446.53      387.58     14.74 o 
   4   2  13      143.45      148.02     12.16 o 
   5   2  13      246.66      214.69     21.80 o 
   6   2  13       76.94      100.22     14.85 o 
   7   2  13       51.75       67.89     14.07 o 
  -8   3  13       22.82       10.35      6.15 o 
  -7   3  13       63.66       61.61      7.87 o 
  -6   3  13       74.55       58.07      7.30 o 
  -5   3  13       28.95       35.79      4.73 o 
  -4   3  13       75.05       62.68      5.65 o 
  -3   3  13       74.09       71.38      7.88 o 
  -2   3  13      115.15      148.24      8.33 o 
  -1   3  13       27.96       28.54      3.37 o 
   0   3  13        0.06       -2.53      2.09 o 
   1   3  13       29.58       24.84      2.75 o 
   2   3  13       69.72       94.40      4.75 o 
   3   3  13       13.42        7.01      3.67 o 
   4   3  13       12.97        8.72      6.29 o 
   5   3  13      118.99      152.18     12.78 o 
   6   3  13       37.91       61.42     13.07 o 
   7   3  13       40.30       59.66     14.04 o 
  -7   4  13      262.14      209.69     13.11 o 
  -6   4  13       47.88       55.66      8.15 o 
  -5   4  13      819.31      670.28     21.78 o 
  -4   4  13       15.54       36.00      5.14 o 
  -3   4  13       74.66       90.24      6.93 o 
  -2   4  13        5.24       11.70      4.16 o 
  -1   4  13      118.28      156.20      9.04 o 
   0   4  13     1053.50     1150.58     25.16 o 
   1   4  13      194.24      221.19      8.03 o 
   2   4  13      123.64      139.58      7.15 o 
   3   4  13      734.16      623.66     19.38 o 
   4   4  13       85.04      121.11     11.55 o 
   5   4  13      350.06      294.68     24.37 o 
   6   4  13      138.73      147.56     18.69 o 
   7   4  13      249.81      254.94     25.27 o 
  -7   5  13        4.10        0.24      7.80 o 
  -6   5  13        3.96       -5.42      6.17 o 
  -5   5  13        8.50        8.41      4.36 o 
  -4   5  13        9.65        8.22      4.40 o 
  -3   5  13       22.97       34.36      5.41 o 
  -2   5  13       86.91      102.02     11.83 o 
  -1   5  13       15.66       19.78      3.92 o 
   0   5  13        1.04        5.29      3.24 o 
   1   5  13       54.38       71.35      4.52 o 
   2   5  13       62.23       68.34      5.18 o 
   3   5  13       90.44       86.45      6.71 o 
   4   5  13       11.28        3.76      8.97 o 
   5   5  13      182.82      222.42     22.70 o 
   6   5  13       59.53       68.45     15.15 o 
   7   5  13       22.72       27.75     13.07 o 
  -7   6  13       84.10       66.99     11.83 o 
  -6   6  13       69.38       72.13     10.48 o 
  -5   6  13       36.93       54.82      6.29 o 
  -4   6  13      153.36      178.93     10.17 o 
  -3   6  13     1383.24     1186.01     37.07 o 
  -2   6  13      560.72      451.73     17.69 o 
  -1   6  13      295.65      280.95     11.05 o 
   0   6  13      252.83      250.40     10.73 o 
   1   6  13       40.85       64.68     10.71 o 
   2   6  13      587.05      455.60     12.38 o 
   3   6  13       58.09       40.76      5.79 o 
   4   6  13       54.38       70.86     14.32 o 
   5   6  13      130.23      116.92     17.85 o 
   6   6  13      181.88      143.28     19.78 o 
   7   6  13       96.32       94.19     18.44 o 
  -7   7  13       17.14        8.47      8.49 o 
  -6   7  13        2.81       -1.94      9.77 o 
  -5   7  13       35.52       26.27      8.20 o 
  -4   7  13       53.54       45.22      6.63 o 
  -3   7  13      174.11      150.35     12.82 o 
  -2   7  13        1.78       -1.50      4.85 o 
  -1   7  13      144.63      146.99      8.21 o 
   0   7  13        1.15       -1.31      4.34 o 
   1   7  13      130.70      141.72      8.83 o 
   2   7  13       33.59       35.99      6.27 o 
   3   7  13      176.71      139.62      7.97 o 
   4   7  13       17.49       13.94     11.04 o 
   5   7  13       51.95       23.30     12.67 o 
   6   7  13       13.51       16.10     13.12 o 
  -6   8  13      247.83      269.81     22.66 o 
  -5   8  13      224.24      189.76     13.41 o 
  -4   8  13      154.77      134.76     10.12 o 
  -3   8  13      113.66      114.15      9.75 o 
  -2   8  13      100.46      113.86     11.60 o 
  -1   8  13      956.09     1198.28     33.57 o 
   0   8  13      294.82      323.85     13.85 o 
   1   8  13     1148.41     1255.73    131.43 o 
   2   8  13     1021.30      824.41     35.98 o 
   3   8  13      249.87      296.91     12.39 o 
   4   8  13      175.29      261.35     44.87 o 
   5   8  13      190.12      156.45     21.81 o 
   6   8  13      447.22      400.26     34.33 o 
  -6   9  13      120.16       60.90      7.45 o 
  -5   9  13       30.18       29.00      6.74 o 
  -4   9  13       19.17       21.42      8.21 o 
  -3   9  13       23.05       22.94      6.77 o 
  -2   9  13       99.81       92.08     15.84 o 
  -1   9  13       66.56       70.23      6.94 o 
   0   9  13        1.25        2.25      6.34 o 
   1   9  13      107.29      131.47     17.59 o 
   2   9  13       31.68       35.74      8.48 o 
   3   9  13       52.59       32.74      6.40 o 
   4   9  13       48.36       59.42     11.62 o 
   5   9  13        5.53       10.81     13.78 o 
  -5  10  13      159.37      152.48     11.61 o 
  -4  10  13      197.80      229.72     14.15 o 
  -3  10  13      483.94      511.90     21.71 o 
  -2  10  13       14.68       25.14      7.39 o 
  -1  10  13      208.00      223.54     14.03 o 
   0  10  13      192.95      229.65     16.79 o 
   1  10  13      245.96      233.35     15.94 o 
   2  10  13      351.52      295.47     17.56 o 
   3  10  13      148.14      146.60      8.83 o 
   4  10  13      513.35      440.05     29.39 o 
   5  10  13       72.34       53.60     18.61 o 
  -4  11  13       28.21       25.28      8.04 o 
  -3  11  13        5.86       -1.89      6.52 o 
  -2  11  13       52.76       40.04      8.83 o 
  -1  11  13        3.67        0.03      5.71 o 
   0  11  13        0.80       -0.36      7.03 o 
   1  11  13        4.29        5.52      6.78 o 
   2  11  13       32.12       26.93      7.88 o 
   3  11  13        6.47       -0.73      6.84 o 
   4  11  13       11.01       17.62     15.64 o 
  -3  12  13       65.50       84.35     10.98 o 
  -2  12  13       80.30      101.57     11.73 o 
  -1  12  13       13.20       53.70     16.76 o 
   0  12  13      204.67      200.35     26.19 o 
   1  12  13       54.41       47.90      9.62 o 
   2  12  13       12.26       16.04      7.93 o 
   3  12  13       36.90       32.69      7.98 o 
  -1  13  13        1.15       -9.27     13.84 o 
   0  13  13        1.27       -4.49      6.58 o 
  -2 -14  14      163.79      195.43     16.68 o 
  -1 -14  14      180.16      151.14     17.10 o 
   0 -14  14      363.77      352.05     22.52 o 
   1 -14  14       30.68       38.20     14.42 o 
  -3 -13  14        6.44        2.16      6.56 o 
  -2 -13  14       14.67       12.41      8.33 o 
  -1 -13  14       14.24       21.87     14.59 o 
   0 -13  14        0.09       -5.22     11.52 o 
   1 -13  14       28.27       19.77      7.23 o 
   2 -13  14        4.67        1.95      9.04 o 
   3 -13  14        5.40       11.43      9.10 o 
  -4 -12  14       32.40       27.06     10.47 o 
  -3 -12  14       42.68       32.37      7.33 o 
  -2 -12  14       61.33       75.83      9.43 o 
  -1 -12  14       53.82       60.85      9.99 o 
   0 -12  14      115.22      144.77     13.22 o 
   1 -12  14      141.91      102.88      9.86 o 
   2 -12  14       29.70       31.35      8.26 o 
   3 -12  14       29.02       21.87      9.29 o 
   4 -12  14       31.02       32.63     10.21 o 
  -5 -11  14        8.80        1.05      7.86 o 
  -4 -11  14       11.81        6.60      6.34 o 
  -3 -11  14       17.70        8.70      5.04 o 
  -2 -11  14      105.74      125.39     23.25 o 
  -1 -11  14       21.61        3.74      7.03 o 
   0 -11  14        2.18       -0.16      5.48 o 
   1 -11  14        7.23        7.43      4.32 o 
   2 -11  14       94.75       81.26      7.83 o 
   3 -11  14       21.74       19.01      8.22 o 
   4 -11  14        0.35       -8.98      7.03 o 
   5 -11  14       54.06       49.55     13.12 o 
  -6 -10  14      437.62      380.63     19.73 o 
  -5 -10  14       68.55       60.19      9.80 o 
  -4 -10  14      235.73      219.53     12.90 o 
  -3 -10  14      107.39      149.17      8.51 o 
  -2 -10  14        1.13       -4.23      4.64 o 
  -1 -10  14      302.23      337.67     15.68 o 
   0 -10  14      809.17      675.76     22.07 o 
   1 -10  14      458.01      443.16     14.01 o 
   2 -10  14       72.99       52.93      6.64 o 
   3 -10  14      188.43      168.75     13.58 o 
   4 -10  14       21.33       28.48      8.63 o 
   5 -10  14      128.21      101.97     12.35 o 
  -6  -9  14      103.05      107.22     12.90 o 
  -5  -9  14       78.57       96.02     10.66 o 
  -4  -9  14       91.96      100.61     10.39 o 
  -3  -9  14       36.02       39.89      5.03 o 
  -2  -9  14      102.96       92.89      7.75 o 
  -1  -9  14       82.35       81.88     10.34 o 
   0  -9  14        3.71       -0.40      3.59 o 
   1  -9  14       66.91       66.44      5.61 o 
   2  -9  14       61.91       53.73      6.31 o 
   3  -9  14       49.65       46.35      8.59 o 
   4  -9  14       18.94       10.19      8.60 o 
   5  -9  14        5.39       16.43      8.06 o 
   6  -9  14       38.27       59.95     12.93 o 
  -7  -8  14      118.83      130.72     11.18 o 
  -6  -8  14      479.14      490.23     18.87 o 
  -5  -8  14      233.77      263.64     14.73 o 
  -4  -8  14      466.20      404.22     18.15 o 
  -3  -8  14     1614.24     1363.73     37.89 o 
  -2  -8  14     1594.23     1380.93     30.98 o 
  -1  -8  14      359.16      312.20     10.42 o 
   0  -8  14      266.99      319.66      9.71 o 
   1  -8  14       67.59      112.85     10.50 o 
   2  -8  14      283.46      373.82     42.63 o 
   3  -8  14       88.51       94.71     11.17 o 
   4  -8  14      188.80      160.53     13.32 o 
   5  -8  14      183.48      177.06     14.00 o 
   6  -8  14      835.60      692.23     29.26 o 
  -7  -7  14        9.23        8.72      6.39 o 
  -6  -7  14       20.51       19.40      6.12 o 
  -5  -7  14       79.75       95.99      9.34 o 
  -4  -7  14       64.83       75.52     11.08 o 
  -3  -7  14        5.40        8.54      4.89 o 
  -2  -7  14       57.94       69.89      5.61 o 
  -1  -7  14       81.30       77.12      5.41 o 
   0  -7  14        2.19        5.88      2.79 o 
   1  -7  14       54.22       46.98      4.58 o 
   2  -7  14       65.65       74.77      6.66 o 
   3  -7  14        4.92        6.90      6.11 o 
   4  -7  14        1.70        0.60      5.95 o 
   5  -7  14       68.03       67.21      9.67 o 
   6  -7  14       37.20       36.06      8.94 o 
   7  -7  14        7.80        4.18      9.42 o 
  -7  -6  14      105.69       97.12      8.02 o 
  -6  -6  14       87.48      122.73      8.98 o 
  -5  -6  14      663.40      556.89     18.98 o 
  -4  -6  14      687.63      654.48     23.56 o 
  -3  -6  14      121.58      178.47      8.46 o 
  -2  -6  14      894.87      718.32     17.40 o 
  -1  -6  14      121.56      143.91      7.43 o 
   0  -6  14      505.11      521.10     11.13 o 
   1  -6  14      228.54      251.82      7.21 o 
   2  -6  14      390.53      474.85     31.70 o 
   3  -6  14      539.95      719.80     27.13 o 
   4  -6  14      310.62      431.60     19.48 o 
   5  -6  14      142.18      130.06     11.36 o 
   6  -6  14       58.66       61.83      9.88 o 
   7  -6  14       31.01       30.53      8.80 o 
  -7  -5  14        8.09        7.22      6.97 o 
  -6  -5  14       21.29       14.34      5.58 o 
  -5  -5  14        4.15        5.86      4.82 o 
  -4  -5  14       11.91       14.45      4.76 o 
  -3  -5  14       27.33       13.95      3.74 o 
  -2  -5  14       10.51       14.61      2.95 o 
  -1  -5  14       79.99       85.70      4.50 o 
   0  -5  14        0.36       -1.00      2.07 o 
   1  -5  14       36.02       41.90      3.48 o 
   2  -5  14       47.03       64.79      5.35 o 
   3  -5  14        6.71       10.28      5.67 o 
   4  -5  14       10.82       10.50      6.17 o 
   5  -5  14        0.12        4.63      6.19 o 
   6  -5  14        0.34       -2.32      6.70 o 
   7  -5  14        5.55       22.70     20.45 o 
  -8  -4  14       28.13       27.03     13.69 o 
  -7  -4  14      340.75      386.97     18.26 o 
  -6  -4  14      366.08      376.14     13.90 o 
  -5  -4  14      167.03      185.95      9.69 o 
  -4  -4  14      561.60      784.50     21.05 o 
  -3  -4  14      335.85      324.23      9.89 o 
  -2  -4  14      597.40      647.62     23.36 o 
  -1  -4  14     1004.81      947.73     18.66 o 
   0  -4  14      246.34      248.37      6.78 o 
   1  -4  14      430.59      666.72     14.22 o 
   2  -4  14       20.77       26.13      4.01 o 
   3  -4  14       63.07       78.71      8.04 o 
   4  -4  14      117.97      112.99      9.69 o 
   5  -4  14        7.91       39.96     14.77 o 
   6  -4  14      139.92      112.05     15.32 o 
   7  -4  14       32.34       30.56     12.66 o 
  -8  -3  14       16.27       23.65      8.32 o 
  -7  -3  14       40.48       39.69      7.53 o 
  -6  -3  14       81.14       89.33     10.46 o 
  -5  -3  14       23.50       25.41      5.08 o 
  -4  -3  14       85.43       97.09      7.16 o 
  -3  -3  14      177.90      157.96      6.49 o 
  -2  -3  14      139.64      169.99      6.85 o 
  -1  -3  14       31.52       37.62      2.96 o 
   0  -3  14        0.60       -0.79      1.91 o 
   1  -3  14       32.86       33.83      3.10 o 
   2  -3  14      128.06      156.73      6.36 o 
   3  -3  14        3.90       -0.10      6.58 o 
   4  -3  14       24.50       21.24      8.46 o 
   5  -3  14      134.71      166.99     24.67 o 
   6  -3  14       31.20       36.47     11.02 o 
   7  -3  14        8.92        7.67     11.05 o 
  -8  -2  14      154.44      117.11     11.35 o 
  -7  -2  14      368.75      294.51     14.66 o 
  -6  -2  14      101.36      123.95     14.22 o 
  -5  -2  14      127.51      117.81     13.97 o 
  -4  -2  14      848.30      831.13     23.74 o 
  -3  -2  14      575.82      475.66     12.40 o 
  -2  -2  14      352.17      536.29     25.17 o 
  -1  -2  14      994.79      965.61     18.74 o 
   0  -2  14      674.44      671.45     14.54 o 
   1  -2  14      737.78      835.36     17.47 o 
   2  -2  14     1404.34     1370.15     27.39 o 
   3  -2  14      410.79      387.42     16.95 o 
   4  -2  14      142.31      154.01     14.20 o 
   5  -2  14      225.90      182.71     16.31 o 
   6  -2  14       67.05       80.14     13.28 o 
   7  -2  14       52.76       71.19     13.50 o 
  -8  -1  14       19.04       16.55      6.59 o 
  -7  -1  14        4.44       12.10      6.65 o 
  -6  -1  14       27.66       28.52      5.99 o 
  -5  -1  14       77.54       80.60      6.00 o 
  -4  -1  14       58.99       59.07      5.34 o 
  -3  -1  14      368.70      287.85     10.59 o 
  -2  -1  14      278.56      374.92     11.30 o 
  -1  -1  14      493.49      591.42     12.05 o 
   0  -1  14        2.17        2.10      2.04 o 
   1  -1  14      267.80      295.88      8.39 o 
   2  -1  14      235.82      292.17      7.47 o 
   3  -1  14       98.33       95.17      6.45 o 
   4  -1  14       84.49       76.62     10.41 o 
   5  -1  14       57.42       72.73     11.57 o 
   6  -1  14       31.80       13.24      9.12 o 
   7  -1  14        1.65       -5.15      6.99 o 
  -8   0  14       13.00       35.90      6.88 o 
  -7   0  14       22.69       20.28      5.91 o 
  -6   0  14      139.42      120.20     16.64 o 
  -5   0  14        8.07       16.15      4.70 o 
  -4   0  14     1669.87     1635.98     42.57 o 
  -3   0  14     2135.47     1896.15     48.62 o 
  -2   0  14     2098.68     1933.74     55.48 o 
  -1   0  14        7.01       27.39      3.10 o 
   0   0  14      489.81      482.86     10.29 o 
   1   0  14       19.83       35.90      2.80 o 
   3   0  14     1866.45     2104.60     64.16 o 
   4   0  14       19.00       36.34      6.24 o 
   5   0  14        9.83        7.87      5.48 o 
   6   0  14      236.52      260.08     14.36 o 
   7   0  14       16.29       26.47      8.91 o 
  -8   1  14        3.37        3.73      6.19 o 
  -7   1  14        4.22        3.69      5.29 o 
  -6   1  14       19.38       13.79      5.26 o 
  -5   1  14       34.33       36.42      4.57 o 
  -4   1  14       97.42       95.99      6.62 o 
  -3   1  14      176.54      129.94      7.64 o 
  -2   1  14      224.72      295.87     15.18 o 
  -1   1  14      151.98      204.62      5.99 o 
   0   1  14        0.34       -1.81      1.78 o 
   1   1  14       48.48       63.76      3.40 o 
   2   1  14       95.69      144.87      4.76 o 
   3   1  14       76.64       65.68      5.69 o 
   4   1  14       44.12       37.70      7.86 o 
   5   1  14       63.08       32.22     34.27 o 
   6   1  14       46.50       43.88      9.07 o 
   7   1  14        0.03      -12.39      9.39 o 
  -8   2  14        9.11        7.63      6.00 o 
  -7   2  14      124.50      136.17     10.60 o 
  -6   2  14      447.51      349.44     17.01 o 
  -5   2  14      352.19      410.53     26.89 o 
  -4   2  14       68.89       80.55      6.15 o 
  -3   2  14      353.22      323.58     12.67 o 
  -2   2  14     1072.74     1058.65     33.33 o 
   0   2  14     2521.32     2546.51     48.42 o 
   1   2  14      747.64      621.51     12.91 o 
   2   2  14       13.06       16.65      3.91 o 
   3   2  14      237.82      225.26      9.62 o 
   4   2  14        0.59       30.32     10.27 o 
   5   2  14      203.54      247.63     19.54 o 
   6   2  14      162.85      121.41     16.12 o 
   7   2  14       57.75       38.20     12.65 o 
  -7   3  14       28.63       26.13      6.77 o 
  -6   3  14       67.38       52.13      7.48 o 
  -5   3  14      109.55      111.03      7.20 o 
  -4   3  14       15.64       14.16      4.18 o 
  -3   3  14       18.53       13.19      4.12 o 
  -2   3  14       27.49       27.32      4.84 o 
  -1   3  14       20.40       21.03      3.36 o 
   0   3  14        0.16        1.83      2.28 o 
   1   3  14       12.07       13.67      2.62 o 
   2   3  14       15.33       14.86      3.08 o 
   3   3  14      141.16      115.35     10.27 o 
   4   3  14       92.86       79.03      9.85 o 
   5   3  14       33.87       58.70     15.33 o 
   6   3  14       13.50       21.08     10.81 o 
   7   3  14      100.15       75.06     15.61 o 
  -7   4  14       36.84       31.72      7.36 o 
  -6   4  14       44.91       43.79      7.73 o 
  -5   4  14      436.54      387.02     14.61 o 
  -4   4  14      264.72      240.86     11.11 o 
  -3   4  14      700.00      629.47     21.43 o 
  -2   4  14       88.65       74.03      8.70 o 
   0   4  14      603.01      604.29     14.81 o 
   1   4  14      545.85      471.02     11.68 o 
   2   4  14       16.25       17.65      3.24 o 
   3   4  14      249.93      268.39     11.05 o 
   4   4  14      247.54      320.46     18.37 o 
   5   4  14      257.30      226.30     22.59 o 
   6   4  14       43.95       54.84     13.53 o 
   7   4  14      277.37      299.14     27.98 o 
  -7   5  14       25.01       25.54      9.09 o 
  -6   5  14        3.64       -0.66      6.05 o 
  -5   5  14       72.71       79.22      9.67 o 
  -4   5  14        4.09        1.39      4.33 o 
  -3   5  14       93.44       80.65      7.29 o 
  -2   5  14       92.26       94.96      7.97 o 
  -1   5  14      149.75      151.44      7.78 o 
   0   5  14        0.79       -0.27      4.12 o 
   1   5  14      194.45      215.91      7.49 o 
   2   5  14      288.27      273.32      9.68 o 
   3   5  14      311.33      252.77     11.12 o 
   4   5  14       24.28       20.62     11.19 o 
   5   5  14      262.97      222.77     23.36 o 
   6   5  14       93.97       57.56     14.55 o 
   7   5  14       18.12       27.04     13.51 o 
  -7   6  14       38.24       53.30      9.23 o 
  -6   6  14       28.32       34.12     15.55 o 
  -5   6  14      142.98      141.45      9.30 o 
  -4   6  14        3.05       16.57      8.91 o 
  -3   6  14       43.97       44.24      6.55 o 
  -1   6  14      553.77      667.71     20.27 o 
   0   6  14       18.61       17.80      6.69 o 
   1   6  14      471.62      599.34     22.00 o 
   2   6  14      112.87      126.92      7.02 o 
   3   6  14     1791.63     1607.67     38.72 o 
   4   6  14      179.30      171.36     20.50 o 
   5   6  14      126.07      118.80     18.08 o 
   6   6  14       65.30       72.29     16.17 o 
  -6   7  14       19.45        8.10      7.42 o 
  -5   7  14       29.39       30.66      6.20 o 
  -4   7  14       12.66       19.41      5.61 o 
  -3   7  14      200.71      162.86     10.71 o 
  -2   7  14       74.33      119.40      9.71 o 
  -1   7  14      261.37      270.58     11.48 o 
   0   7  14        0.29       -3.86      4.31 o 
   1   7  14      246.17      231.45     29.00 o 
   2   7  14      193.73      222.53      9.18 o 
   3   7  14      101.06       64.26      7.21 o 
   4   7  14       77.66       75.33     16.17 o 
   5   7  14       62.97       65.20     15.92 o 
   6   7  14       52.91       39.28     15.81 o 
  -6   8  14       84.62       89.01     11.92 o 
  -5   8  14       17.47       14.68      5.86 o 
  -4   8  14      442.25      369.76     16.42 o 
  -3   8  14      472.48      396.65     20.71 o 
  -2   8  14      267.04      385.98     29.14 o 
  -1   8  14      812.69      841.53     25.07 o 
   0   8  14      328.10      339.31     14.03 o 
   1   8  14      640.40      694.13     31.94 o 
   2   8  14      767.58      819.40     34.82 o 
   3   8  14      231.65      179.99     12.14 o 
   4   8  14      184.01      189.17     16.88 o 
   5   8  14      211.42      234.48     26.48 o 
   6   8  14      211.33      235.33     27.88 o 
  -5   9  14       14.98       16.65      6.42 o 
  -4   9  14       52.48       44.34      7.66 o 
  -3   9  14       60.10       64.06      8.64 o 
  -2   9  14       14.52        4.47      7.10 o 
  -1   9  14       75.36       90.17     11.59 o 
   0   9  14        3.41        2.53      6.61 o 
   1   9  14       67.69       69.75     23.71 o 
   2   9  14       25.64       24.36      7.18 o 
   3   9  14       43.82       35.70      4.99 o 
   4   9  14       90.41      103.45     14.35 o 
   5   9  14       62.61       84.67     19.50 o 
  -5  10  14      319.28      313.27     19.40 o 
  -4  10  14        1.02       71.88     14.02 o 
  -3  10  14       52.77       70.47      9.44 o 
  -2  10  14       25.61       32.96     10.06 o 
  -1  10  14      263.49      226.01     16.26 o 
   0  10  14      555.48      561.36     47.01 o 
   1  10  14       61.17       69.44      9.62 o 
   2  10  14       82.97       73.61     10.14 o 
   3  10  14       73.61       97.24      7.52 o 
   4  10  14      254.63      292.71     32.14 o 
  -4  11  14        7.33        4.24      6.90 o 
  -3  11  14        2.88        4.64      6.90 o 
  -2  11  14       13.19        5.33      7.55 o 
  -1  11  14        5.85       -2.09      5.77 o 
   0  11  14        1.07       -5.11      7.12 o 
   1  11  14        8.50        3.39      6.58 o 
   2  11  14        5.80       -1.37      6.60 o 
   3  11  14        1.35        3.46      6.35 o 
  -3  12  14       18.18       21.38     11.74 o 
  -2  12  14       97.97       99.53     18.94 o 
  -1  12  14       60.99       56.01     17.40 o 
   0  12  14      209.48      257.53     16.84 o 
   1  12  14        6.87       -9.97     11.08 o 
   2  12  14      162.17      148.40     14.22 o 
  -1 -14  15      121.57       90.15     14.62 o 
   0 -14  15       78.51      125.30     21.46 o 
   1 -14  15       84.97       69.87     17.47 o 
  -3 -13  15        8.19        7.21      6.58 o 
  -2 -13  15        0.04       -0.24      7.21 o 
  -1 -13  15       25.97       19.06     16.30 o 
   0 -13  15        0.47       -2.65      6.85 o 
   1 -13  15       12.52        3.17      7.14 o 
   2 -13  15        4.71       17.46      7.46 o 
   3 -13  15        0.80        9.17      8.96 o 
  -4 -12  15       54.32       37.99     13.15 o 
  -3 -12  15       54.14       30.59      7.13 o 
  -2 -12  15        5.93        0.94      6.13 o 
  -1 -12  15       88.38       61.16     12.76 o 
   0 -12  15        3.56       12.22     10.79 o 
   1 -12  15       30.64       41.20      6.79 o 
   2 -12  15       68.93       56.24      7.53 o 
   3 -12  15      205.21      177.25     15.35 o 
   4 -12  15      111.06      149.47     14.81 o 
  -5 -11  15       69.01       66.09     10.81 o 
  -4 -11  15        2.83       -2.59      6.38 o 
  -3 -11  15       24.32        3.21      5.72 o 
  -2 -11  15       89.33       89.12     12.26 o 
  -1 -11  15       12.23        3.44     13.10 o 
   0 -11  15        0.73       -0.78      5.54 o 
   1 -11  15       28.69       25.59      5.09 o 
   2 -11  15       93.86      111.56      9.88 o 
   3 -11  15       38.19       50.06      9.93 o 
   4 -11  15       15.07       19.28      8.92 o 
   5 -11  15       10.74       -0.84      9.52 o 
  -5 -10  15      558.70      507.46     22.50 o 
  -4 -10  15        8.48       10.04      6.48 o 
  -3 -10  15       64.37       79.74      6.74 o 
  -2 -10  15       21.31       27.67      6.45 o 
  -1 -10  15      118.15      144.54     12.51 o 
   0 -10  15     1268.25     1011.80     30.48 o 
   1 -10  15      274.42      273.24     10.57 o 
   2 -10  15      491.27      429.93     15.37 o 
   3 -10  15      117.73       93.06     11.18 o 
   4 -10  15      215.91      221.25     15.89 o 
   5 -10  15      278.64      281.98     18.68 o 
  -6  -9  15       50.99       40.59      9.63 o 
  -5  -9  15       49.35       63.12      9.42 o 
  -4  -9  15        2.92        3.58      6.40 o 
  -3  -9  15       38.67       30.68      6.60 o 
  -2  -9  15       65.60       62.57      6.40 o 
  -1  -9  15       61.43       71.18      7.23 o 
   0  -9  15        1.37       -3.11      3.93 o 
   1  -9  15       32.50       33.41      5.22 o 
   2  -9  15      131.30      139.15      8.69 o 
   3  -9  15       82.75       83.91     10.29 o 
   4  -9  15       33.90       25.20      8.26 o 
   5  -9  15       50.48       64.32     10.54 o 
   6  -9  15       56.46       26.25     11.65 o 
  -6  -8  15      119.54      128.81     10.37 o 
  -5  -8  15       13.22       26.67      7.40 o 
  -4  -8  15       51.26       76.27      8.94 o 
  -3  -8  15      237.53      213.59     11.50 o 
  -2  -8  15      943.81      817.78     20.24 o 
  -1  -8  15      803.44      715.27     18.28 o 
   0  -8  15     4478.44     4163.79     79.68 o 
   1  -8  15      407.88      541.03     14.87 o 
   2  -8  15      161.21      190.13      9.53 o 
   3  -8  15      215.34      196.56     23.24 o 
   4  -8  15      101.97       94.58     10.70 o 
   5  -8  15      293.59      326.57     41.58 o 
   6  -8  15      346.74      360.55     20.25 o 
  -7  -7  15        5.23        5.61      6.61 o 
  -6  -7  15       96.90       76.94      8.25 o 
  -5  -7  15       31.07       35.28      6.58 o 
  -4  -7  15        2.28        8.05      5.95 o 
  -3  -7  15        3.34        7.20      5.61 o 
  -2  -7  15       80.10       89.27      5.72 o 
  -1  -7  15        6.68        0.76      3.01 o 
   0  -7  15        0.04       -0.06      2.79 o 
   1  -7  15       28.22       25.50      4.15 o 
   2  -7  15       88.11       98.29      6.97 o 
   3  -7  15       74.36       62.65     13.58 o 
   4  -7  15       58.77       51.20     11.16 o 
   5  -7  15       49.61       38.71      8.83 o 
   6  -7  15       14.72       12.85      8.08 o 
  -7  -6  15        6.72       -1.35      5.46 o 
  -6  -6  15      143.19      154.08      9.98 o 
  -5  -6  15      487.49      393.07     15.26 o 
  -4  -6  15      645.10      577.37     21.76 o 
  -3  -6  15     1508.76     1221.50     28.19 o 
  -2  -6  15     1168.71      947.61     21.95 o 
  -1  -6  15     1547.75     1256.53     24.25 o 
   0  -6  15      393.13      341.89      8.45 o 
   2  -6  15       89.38       88.09      8.13 o 
   3  -6  15      781.84      877.24     31.69 o 
   4  -6  15      199.29      244.22     14.69 o 
   5  -6  15      192.54      204.94     17.10 o 
   6  -6  15       70.64       53.86      9.90 o 
   7  -6  15      143.68      106.58     24.70 o 
  -7  -5  15        0.92       -4.45      6.68 o 
  -6  -5  15       18.29       13.65      5.70 o 
  -5  -5  15       23.45       24.25      5.61 o 
  -4  -5  15       20.64       15.39      4.63 o 
  -3  -5  15        2.47        1.49      3.29 o 
  -2  -5  15       66.94       73.85      4.48 o 
  -1  -5  15        1.23        3.21      2.46 o 
   0  -5  15        0.08       -3.14      2.10 o 
   1  -5  15       20.90       24.74      2.75 o 
   2  -5  15       87.73      100.17      6.38 o 
   3  -5  15       70.96       70.07      8.31 o 
   4  -5  15        7.03       12.95      6.22 o 
   5  -5  15       97.17       98.02     14.86 o 
   6  -5  15       19.58        8.89     10.48 o 
   7  -5  15       39.27       49.28     13.58 o 
  -7  -4  15      253.81      229.88     18.15 o 
  -6  -4  15       47.26       38.42      5.80 o 
  -5  -4  15      837.28      715.18     21.99 o 
  -4  -4  15       19.91       34.24      4.79 o 
  -3  -4  15       94.28      109.55      6.05 o 
  -2  -4  15        7.11        6.38      2.75 o 
  -1  -4  15      125.16      151.89      5.55 o 
   0  -4  15     1066.37     1125.98     21.84 o 
   1  -4  15      190.66      224.10      6.64 o 
   2  -4  15      112.86      111.60      6.48 o 
   3  -4  15      685.73      614.70     23.34 o 
   4  -4  15       73.17      108.96     20.00 o 
   5  -4  15      359.40      308.70     29.52 o 
   6  -4  15      125.83      165.17     17.82 o 
   7  -4  15      257.51      290.15     43.42 o 
  -8  -3  15       40.58       28.17     15.17 o 
  -7  -3  15       81.55       86.29      9.31 o 
  -6  -3  15       96.20       76.30      6.48 o 
  -5  -3  15       58.82       70.16      5.92 o 
  -4  -3  15       39.63       35.19      5.49 o 
  -3  -3  15        5.77        8.27      3.21 o 
  -2  -3  15       88.41      108.18      4.86 o 
  -1  -3  15       22.95       21.64      2.87 o 
   0  -3  15        0.11       -2.95      1.97 o 
   1  -3  15       28.12       21.37      2.95 o 
   2  -3  15       10.84       13.53      3.01 o 
   3  -3  15       87.70       83.09     12.16 o 
   4  -3  15       19.71       17.76     10.89 o 
   5  -3  15       82.65      115.16     27.06 o 
   6  -3  15       21.67       28.16     10.59 o 
   7  -3  15       87.57      114.51     16.52 o 
  -8  -2  15        4.78        3.92      7.15 o 
  -7  -2  15      123.70      123.70     10.07 o 
  -6  -2  15      477.92      387.69     13.84 o 
  -5  -2  15      370.44      488.23     16.01 o 
  -4  -2  15       62.05       65.92      5.83 o 
  -3  -2  15      342.95      333.42      9.86 o 
  -2  -2  15     1119.90     1187.88     26.14 o 
  -1  -2  15      111.10      362.98     17.27 o 
   0  -2  15     2557.65     2512.98     48.15 o 
   1  -2  15      782.30      645.11     14.31 o 
   2  -2  15       15.28       20.71      6.25 o 
   3  -2  15      263.34      246.87     12.60 o 
   4  -2  15        0.44       50.70      9.62 o 
   5  -2  15      200.99      249.20     22.45 o 
   6  -2  15      157.09      148.55     16.56 o 
   7  -2  15       59.06       60.53     13.40 o 
  -8  -1  15        6.62        0.02     10.12 o 
  -7  -1  15        5.98        6.96      5.70 o 
  -6  -1  15       11.89        7.31      5.36 o 
  -5  -1  15       35.57       35.35      4.85 o 
  -4  -1  15      107.99      104.86      8.50 o 
  -3  -1  15      131.59      125.64      7.19 o 
  -2  -1  15      142.37      178.11      5.86 o 
  -1  -1  15       13.43       21.58      2.50 o 
   0  -1  15        0.11       -2.20      2.09 o 
   1  -1  15        9.58       11.27      2.46 o 
   2  -1  15       16.95       40.94      3.45 o 
   3  -1  15       63.51       44.62      5.90 o 
   4  -1  15       29.95       43.58      9.27 o 
   5  -1  15        8.38        8.14     12.84 o 
   6  -1  15       20.18       24.52     10.26 o 
   7  -1  15        5.65        1.41      7.15 o 
  -8   0  15      258.50      195.08     23.05 o 
  -7   0  15        0.17        9.43      5.75 o 
  -6   0  15       84.62       59.32      7.22 o 
  -5   0  15       88.12       89.27      6.24 o 
  -4   0  15       82.66       89.20      6.27 o 
  -3   0  15     3308.71     2742.33     69.06 o 
  -2   0  15      953.63      761.74     24.51 o 
  -1   0  15        8.53       25.88      2.56 o 
   0   0  15        9.60        4.91      2.62 o 
   1   0  15       59.17       68.84      3.68 o 
   2   0  15     2170.46     2034.90     42.83 o 
   3   0  15     1806.20     1988.24     52.24 o 
   4   0  15      136.83      248.67     20.23 o 
   5   0  15        3.04       17.58      7.20 o 
   6   0  15        5.48        7.61      6.84 o 
   7   0  15      114.27      232.06     22.24 o 
  -8   1  15        8.03        4.05      6.75 o 
  -7   1  15        1.64        1.76      5.87 o 
  -6   1  15       35.83       28.33      5.99 o 
  -5   1  15       48.46       56.73      7.27 o 
  -4   1  15       80.94       74.95      6.23 o 
  -3   1  15       91.56       84.84     14.91 o 
  -2   1  15       52.82       76.42      6.35 o 
  -1   1  15       18.08       17.32      2.63 o 
   0   1  15        1.33        1.75      2.04 o 
   1   1  15       87.12      101.22      4.35 o 
   2   1  15        0.32        3.32      2.63 o 
   3   1  15      167.45      171.15      8.54 o 
   4   1  15       15.55        7.55      6.66 o 
   5   1  15        4.19        1.16      6.16 o 
   6   1  15       31.94       25.74      8.39 o 
   7   1  15        3.83        6.75     10.43 o 
  -7   2  15       76.04       71.88      8.45 o 
  -6   2  15       59.26       47.26      7.52 o 
  -5   2  15       23.47       27.25      4.61 o 
  -4   2  15      158.70      137.77      8.18 o 
  -3   2  15      213.42      201.35      9.69 o 
  -2   2  15      314.09      244.70     11.05 o 
  -1   2  15     1107.18      981.77     21.51 o 
   0   2  15      162.68      194.11      6.38 o 
   1   2  15      358.01      650.10     14.91 o 
   2   2  15      567.96      521.35     14.51 o 
   3   2  15     1862.43     1687.68     45.20 o 
   4   2  15       21.32       38.61     33.27 o 
   5   2  15       95.05       98.99     11.31 o 
   6   2  15      232.22      193.88     20.20 o 
   7   2  15        5.68       -5.74     10.56 o 
  -7   3  15       11.96       21.57      6.76 o 
  -6   3  15       34.31       32.81      7.01 o 
  -5   3  15       86.07      101.33      7.23 o 
  -4   3  15       42.14       32.15      5.14 o 
  -3   3  15      112.63      100.60      7.52 o 
  -2   3  15       33.99       44.89      5.67 o 
  -1   3  15        4.76        5.93      3.41 o 
   0   3  15        0.27        1.13      2.40 o 
   1   3  15       14.77       12.32      2.74 o 
   2   3  15      191.85      193.41      7.66 o 
   3   3  15       71.38       56.98      6.31 o 
   4   3  15      117.12       98.02     22.81 o 
   5   3  15      104.68      121.29     12.85 o 
   6   3  15       85.00       56.36     13.36 o 
   7   3  15       54.38       30.02     13.23 o 
  -7   4  15      179.33      207.32     13.89 o 
  -6   4  15      181.87      159.67     12.22 o 
  -5   4  15      134.53      148.54     12.44 o 
  -4   4  15      292.83      322.18     13.61 o 
  -3   4  15      296.95      250.58     16.43 o 
  -2   4  15       16.32       16.89      4.63 o 
  -1   4  15     1224.95     1357.23     35.85 o 
   0   4  15     1170.99     1065.77     22.34 o 
   1   4  15     1045.75     1226.51     23.68 o 
   2   4  15      124.62       93.88      5.77 o 
   3   4  15      201.34      209.94     10.38 o 
   4   4  15      264.24      270.84     17.46 o 
   6   4  15      255.65      327.15     27.65 o 
   7   4  15       53.99      182.35     22.12 o 
  -7   5  15       28.18       33.80      7.97 o 
  -6   5  15       67.34       62.54      8.91 o 
  -5   5  15      260.07      230.05     11.28 o 
  -4   5  15        6.34       11.18      4.64 o 
  -3   5  15      364.23      283.87     19.52 o 
  -2   5  15      412.04      506.21     19.14 o 
  -1   5  15      294.04      314.46     12.84 o 
   0   5  15        1.18        1.38      3.79 o 
   1   5  15      321.27      345.24     10.65 o 
   2   5  15      790.80      817.16     23.88 o 
   3   5  15      226.13      234.30     15.71 o 
   4   5  15       71.67      107.42     16.69 o 
   5   5  15      170.94      216.91     23.28 o 
   6   5  15      142.24      120.24     19.09 o 
   7   5  15       25.21       14.47     13.03 o 
  -7   6  15      128.30      140.85     17.46 o 
  -6   6  15      132.22      135.73     12.47 o 
  -5   6  15      132.75      152.24      9.75 o 
  -4   6  15       13.05       44.16      6.45 o 
  -3   6  15     1894.22     1562.58     47.66 o 
  -2   6  15      100.56      113.57      9.19 o 
  -1   6  15      218.25      214.04      9.89 o 
   0   6  15     2607.48     2433.56     62.31 o 
   1   6  15      200.21      196.08     10.17 o 
   2   6  15      211.19      272.06     10.11 o 
   3   6  15      413.24      416.07     13.44 o 
   4   6  15     1196.33     1164.77     67.03 o 
   5   6  15       23.15       48.50     13.66 o 
   6   6  15      136.02      174.50     22.75 o 
  -6   7  15        8.90       13.64      7.87 o 
  -5   7  15       57.06       49.54      7.02 o 
  -4   7  15       46.45       49.36      7.22 o 
  -3   7  15       81.03       57.86      7.72 o 
  -2   7  15      297.34      327.25     15.56 o 
  -1   7  15      249.60      287.27     15.41 o 
   0   7  15        0.90       -4.72      4.32 o 
   1   7  15      325.11      340.28     19.33 o 
   2   7  15      474.52      483.04     15.20 o 
   3   7  15       55.68       45.19      7.08 o 
   4   7  15      190.67      204.29     23.21 o 
   5   7  15      149.47      129.38     19.95 o 
   6   7  15      122.61       94.63     19.50 o 
  -6   8  15      339.55      331.53     14.75 o 
  -5   8  15       16.51       23.92      6.33 o 
  -4   8  15      147.53      165.87     11.70 o 
  -3   8  15      174.42      162.37     12.37 o 
  -2   8  15      941.66      822.83     29.42 o 
  -1   8  15      179.91      215.89     10.64 o 
   0   8  15      660.06      545.56     31.07 o 
   1   8  15      196.55      203.69     15.64 o 
   2   8  15      515.34      397.11     26.41 o 
   3   8  15      352.14      298.71     11.79 o 
   4   8  15       86.59      138.55     16.53 o 
   5   8  15       46.41       41.71     15.31 o 
  -5   9  15       21.16       18.40      6.63 o 
  -4   9  15       60.84       66.90      8.67 o 
  -3   9  15       36.04       32.05      7.29 o 
  -2   9  15       24.52       20.83      7.54 o 
  -1   9  15       36.17       40.42     11.05 o 
   0   9  15        0.33        2.90      6.34 o 
   1   9  15       36.56       36.82      8.98 o 
   2   9  15       13.00       10.16      6.58 o 
   3   9  15        3.20       -2.19      3.96 o 
   4   9  15       53.42       53.62     11.90 o 
   5   9  15       39.04       57.00     17.67 o 
  -4  10  15       24.72       65.75      8.85 o 
  -3  10  15      117.48      110.67     11.13 o 
  -2  10  15        8.45       23.10      7.86 o 
  -1  10  15      141.27      160.27     12.00 o 
   0  10  15       91.07      113.62     15.98 o 
   1  10  15      190.79      168.18     16.61 o 
   2  10  15       14.01       10.34      6.84 o 
   3  10  15       33.21       45.47      7.55 o 
   4  10  15       37.11       52.12     17.07 o 
  -3  11  15        0.55       -1.53      6.97 o 
  -2  11  15        2.78       10.07      7.76 o 
  -1  11  15       32.88       32.77      9.24 o 
   0  11  15        0.12        0.17      8.05 o 
   1  11  15       33.52       37.27      8.72 o 
   2  11  15        4.02       -4.06      6.64 o 
   3  11  15        3.56        3.17      6.45 o 
  -2  12  15        6.76       14.55     13.25 o 
  -1  12  15       41.27       77.47     18.69 o 
   0  12  15       76.68       81.88     15.25 o 
   1  12  15       35.59       37.73      9.31 o 
   2  12  15       19.98       24.85      8.72 o 
   0 -14  16      648.31      643.11     30.89 o 
  -3 -13  16        2.76        5.39     10.15 o 
  -2 -13  16       13.48       26.26      8.97 o 
  -1 -13  16        1.11       -4.18      7.65 o 
   0 -13  16        2.01        1.85      7.61 o 
   1 -13  16        0.82       -3.68      6.19 o 
   2 -13  16        8.62       16.37      7.50 o 
  -4 -12  16      121.72      118.07     15.13 o 
  -3 -12  16      131.21      145.45     11.17 o 
  -2 -12  16       12.82       24.17     16.29 o 
  -1 -12  16       60.96       55.12      9.95 o 
   0 -12  16        4.29       13.22      7.91 o 
   1 -12  16       22.37       25.75      6.27 o 
   2 -12  16      162.41      178.61     10.85 o 
   3 -12  16      142.11      156.35     14.92 o 
   4 -12  16      145.94      193.39     35.38 o 
  -5 -11  16       31.99       31.61      9.60 o 
  -4 -11  16       12.29        9.66      7.12 o 
  -3 -11  16       26.53       13.04      6.00 o 
  -2 -11  16      121.65       97.20     10.19 o 
  -1 -11  16       27.53       18.05      7.84 o 
   0 -11  16        0.09        4.76      5.73 o 
   1 -11  16       16.24       11.87      4.80 o 
   2 -11  16       89.09       79.27      8.01 o 
   3 -11  16        1.44       -0.86      7.77 o 
   4 -11  16       23.95       13.60     14.65 o 
  -5 -10  16        7.51       29.39      8.47 o 
  -4 -10  16      169.18      184.32     12.17 o 
  -3 -10  16      116.60      134.02     10.63 o 
  -1 -10  16      816.24      809.44     25.54 o 
   0 -10  16      402.51      377.84     13.32 o 
   1 -10  16      941.93      918.66     25.81 o 
   2 -10  16      587.69      458.00     16.06 o 
   3 -10  16      140.09      165.31     26.21 o 
   4 -10  16      450.41      363.48     22.07 o 
   5 -10  16        5.04       32.05      9.69 o 
  -6  -9  16       28.72       21.88      8.08 o 
  -5  -9  16       19.03       30.17      8.39 o 
  -4  -9  16       30.32       18.44      7.64 o 
  -3  -9  16       62.80       48.75      7.37 o 
  -2  -9  16      134.80      131.76      8.21 o 
  -1  -9  16       30.36       39.08      6.10 o 
   0  -9  16        1.48        2.10      4.22 o 
   1  -9  16       25.00       21.63      4.54 o 
   2  -9  16      151.14      169.19     12.22 o 
   3  -9  16       32.33       14.92      7.33 o 
   4  -9  16       26.18       18.45      9.34 o 
   5  -9  16       17.33       22.02      8.97 o 
  -6  -8  16      915.50      757.05     25.47 o 
  -5  -8  16      287.61      286.08     14.46 o 
  -4  -8  16       11.01       25.57      7.17 o 
  -3  -8  16      108.49      123.03      9.22 o 
  -2  -8  16      395.90      347.71     11.22 o 
  -1  -8  16      563.96      532.67     14.84 o 
   0  -8  16     2998.78     2835.42     60.62 o 
   1  -8  16      295.59      422.55     12.72 o 
   2  -8  16      312.69      266.22     11.29 o 
   3  -8  16      293.97      217.04     14.66 o 
   4  -8  16       14.02       47.70     10.59 o 
   5  -8  16       21.40       18.41      9.61 o 
   6  -8  16      146.16      139.90     16.23 o 
  -7  -7  16       15.02       24.64     11.70 o 
  -6  -7  16       45.19       35.80      7.14 o 
  -5  -7  16       67.67       68.46      8.64 o 
  -4  -7  16       42.66       35.77      6.50 o 
  -3  -7  16      103.24       81.85      7.55 o 
  -2  -7  16       40.23       44.33      4.76 o 
  -1  -7  16       87.04       96.40      5.56 o 
   0  -7  16        2.85        4.95      3.66 o 
   1  -7  16      121.23      138.84      6.95 o 
   2  -7  16        2.56       -2.77      4.11 o 
   3  -7  16      220.14      191.22     13.13 o 
   4  -7  16       21.56        9.84      7.14 o 
   5  -7  16       60.00       66.46     10.06 o 
   6  -7  16        9.82       -4.00      7.61 o 
  -7  -6  16       87.51       70.98      8.26 o 
  -6  -6  16       56.40       68.83      7.62 o 
  -5  -6  16       35.54       58.91      8.65 o 
  -4  -6  16      151.72      188.32     10.66 o 
  -3  -6  16     1444.89     1251.07     28.99 o 
  -2  -6  16      625.27      456.97     11.86 o 
  -1  -6  16      331.84      313.20      8.65 o 
   0  -6  16      297.25      253.74      7.15 o 
   1  -6  16       48.26       92.62     16.28 o 
   2  -6  16      607.64      481.93     14.99 o 
   3  -6  16       72.86       55.29      8.46 o 
   4  -6  16       64.66       70.18      9.31 o 
   5  -6  16      143.67      155.12     12.71 o 
   6  -6  16      191.67      166.92     13.76 o 
   7  -6  16      106.38       95.39     24.22 o 
  -7  -5  16       11.78        6.42      7.36 o 
  -6  -5  16        0.86       -9.43      6.29 o 
  -5  -5  16       30.07       26.42      7.69 o 
  -4  -5  16        7.10        2.21      4.33 o 
  -3  -5  16       64.23       53.53      5.01 o 
  -2  -5  16       86.15       94.49      4.99 o 
  -1  -5  16       67.25       61.77      4.02 o 
   0  -5  16        1.44       -2.87      2.34 o 
   1  -5  16      120.31      134.10      5.91 o 
   2  -5  16      123.78      124.62      9.77 o 
   3  -5  16      158.11      106.86      9.75 o 
   4  -5  16        9.96       17.22      6.68 o 
   5  -5  16      226.41      247.67     20.69 o 
   6  -5  16       76.23       27.71     12.22 o 
   7  -5  16       22.38       43.38     20.35 o 
  -7  -4  16       43.33       38.19      8.20 o 
  -6  -4  16       39.80       62.78      6.71 o 
  -5  -4  16      419.90      383.34     15.23 o 
  -4  -4  16      261.77      254.47     10.10 o 
  -3  -4  16      676.23      631.22     16.23 o 
  -2  -4  16       92.60       86.05      4.63 o 
   0  -4  16      579.38      617.44     13.28 o 
   1  -4  16      588.88      482.25     12.76 o 
   2  -4  16       21.60       14.85      4.05 o 
   3  -4  16      257.13      271.55     17.98 o 
   4  -4  16      242.92      302.32     20.32 o 
   5  -4  16      262.45      252.21     20.21 o 
   6  -4  16       40.06       54.30     13.09 o 
   7  -4  16      260.68      274.13     24.01 o 
  -7  -3  16        0.38        0.73      6.26 o 
  -6  -3  16       24.36       23.09      5.14 o 
  -5  -3  16      156.94      187.30      9.69 o 
  -4  -3  16       13.32        7.72      4.01 o 
  -3  -3  16       80.25       65.35      5.27 o 
  -2  -3  16        1.40        6.79      2.63 o 
  -1  -3  16        9.38       10.02      3.14 o 
   0  -3  16        0.30       -2.67      2.23 o 
   1  -3  16        1.80       -0.59      2.42 o 
   2  -3  16       98.66      106.12      9.47 o 
   3  -3  16       98.99       86.35     11.10 o 
   4  -3  16      120.24      126.85     13.65 o 
   5  -3  16       50.45       43.47     15.46 o 
   6  -3  16       35.25       26.23     11.14 o 
   7  -3  16       81.68       64.84     14.48 o 
  -7  -2  16       79.51       71.36     14.89 o 
  -6  -2  16       71.02       60.66      6.31 o 
  -5  -2  16       34.11       34.99      5.21 o 
  -4  -2  16      180.17      154.06      7.99 o 
  -3  -2  16      233.01      221.15      7.85 o 
  -2  -2  16      289.64      240.52      7.22 o 
  -1  -2  16     1168.26     1015.63     19.86 o 
   0  -2  16      147.87      181.68      6.17 o 
   1  -2  16      358.86      657.45     14.55 o 
   2  -2  16      580.46      519.80     22.80 o 
   3  -2  16     1767.22     1687.88     53.62 o 
   4  -2  16       40.42       54.84     13.18 o 
   5  -2  16      125.20      125.26     14.50 o 
   6  -2  16      246.07      252.41     20.83 o 
   7  -2  16        4.97       -1.85     10.32 o 
  -8  -1  16       10.26       14.15     10.24 o 
  -7  -1  16       10.46        7.41      6.99 o 
  -6  -1  16       45.38       42.77      7.01 o 
  -5  -1  16       41.02       56.32      5.80 o 
  -4  -1  16       64.78       78.64      8.32 o 
  -3  -1  16       67.23       52.34      4.85 o 
  -2  -1  16        4.80        7.28      2.26 o 
  -1  -1  16       91.56      103.93      4.32 o 
   0  -1  16        0.95        3.38      2.19 o 
   1  -1  16      150.61      164.13      5.84 o 
   2  -1  16       18.12       17.58      5.08 o 
   3  -1  16      199.43      203.84     11.06 o 
   4  -1  16       23.24       33.97      8.80 o 
   5  -1  16       14.86       10.90     12.18 o 
   6  -1  16       54.38       57.08      8.61 o 
   7  -1  16        3.46       15.00      9.13 o 
  -8   0  16       30.32       36.97      9.30 o 
  -7   0  16        7.00        5.63      5.75 o 
  -6   0  16      403.77      325.65     19.30 o 
  -5   0  16       26.99       25.44      4.63 o 
  -4   0  16      505.51      418.48     14.22 o 
  -3   0  16     2750.94     2438.57     69.60 o 
  -2   0  16     1052.44     1306.47     38.73 o 
  -1   0  16       38.12       33.51      2.91 o 
   0   0  16       37.28       43.06      3.21 o 
   1   0  16       21.37       19.29      2.68 o 
   2   0  16      305.43      578.54     29.69 o 
   3   0  16     3681.09     3240.11     83.09 o 
   4   0  16      119.75       81.30     10.33 o 
   5   0  16       51.76       73.88     10.23 o 
   6   0  16       60.50       66.24     10.80 o 
   7   0  16       16.44       18.28     10.56 o 
  -7   1  16        1.16        3.10      6.01 o 
  -6   1  16       37.71       34.10      7.17 o 
  -5   1  16       18.19       12.59      4.46 o 
  -4   1  16       40.83       37.88      5.25 o 
  -3   1  16      161.46      142.66      8.54 o 
  -2   1  16       24.87       25.16      4.89 o 
  -1   1  16      151.29      147.49      5.41 o 
   0   1  16        1.64        2.34      2.25 o 
   1   1  16      171.90      185.00      6.25 o 
   2   1  16      108.25      111.70      5.76 o 
   3   1  16       90.01       79.53      6.28 o 
   4   1  16       56.09       58.61      9.13 o 
   5   1  16       37.18       33.99      8.68 o 
   6   1  16       77.85       64.34     10.63 o 
   7   1  16       68.32       62.66     14.87 o 
  -7   2  16        6.61       11.93      8.18 o 
  -6   2  16      111.15       89.48     10.26 o 
  -5   2  16      205.60      214.65     10.24 o 
  -4   2  16       81.92       72.03      6.47 o 
  -3   2  16     1603.88     1452.51     43.23 o 
  -2   2  16      418.44      414.18     30.47 o 
  -1   2  16      171.54      209.01      7.13 o 
   0   2  16      470.63      469.98     10.59 o 
   1   2  16      171.19      196.11      6.13 o 
   2   2  16      374.95      362.52     11.25 o 
   3   2  16      304.94      320.73     12.27 o 
   4   2  16      137.19      127.21     44.62 o 
   5   2  16       54.16       54.66      9.73 o 
   6   2  16      111.33       91.20     14.98 o 
   7   2  16       90.57       79.03     16.12 o 
  -7   3  16       82.99       86.91      9.56 o 
  -6   3  16       14.59       10.35      6.46 o 
  -5   3  16       48.38       58.42      6.46 o 
  -4   3  16      127.81      132.49     10.83 o 
  -3   3  16       69.75       50.27      6.06 o 
  -2   3  16      283.40      325.85     13.71 o 
  -1   3  16       42.12       35.80      4.55 o 
   0   3  16        0.06       -0.57      2.56 o 
   1   3  16      104.80      107.85      4.94 o 
   2   3  16      400.06      448.44     13.36 o 
   3   3  16        6.32       18.39      4.63 o 
   4   3  16       58.20       54.91     15.65 o 
   5   3  16      137.07      137.21     17.65 o 
   6   3  16      158.02      116.74     17.47 o 
   7   3  16        1.32       -7.72     11.48 o 
  -7   4  16      195.45      220.14     37.56 o 
  -6   4  16       76.77       62.19      8.81 o 
  -5   4  16       69.17       68.50      6.62 o 
  -4   4  16      201.23      254.35     12.07 o 
  -3   4  16      160.63      187.00     10.66 o 
  -2   4  16       70.17       75.26      7.22 o 
  -1   4  16      149.72      133.41      7.40 o 
   0   4  16      325.28      319.69      9.14 o 
   1   4  16       45.71       57.57      4.37 o 
   2   4  16      437.46      399.90     12.52 o 
   3   4  16     1205.89     1049.70     30.38 o 
   4   4  16      457.91      654.30     30.62 o 
   5   4  16      232.64      296.57     26.18 o 
   6   4  16      138.65      180.45     22.04 o 
   7   4  16       63.73       40.78     14.52 o 
  -7   5  16       21.43       15.97      8.16 o 
  -6   5  16       85.18       64.02      9.30 o 
  -5   5  16      170.75      189.40     16.46 o 
  -4   5  16       45.78       37.13      6.18 o 
  -3   5  16      220.08      154.64      9.90 o 
  -2   5  16      816.23     1000.21     32.57 o 
  -1   5  16      340.40      367.60     13.21 o 
   0   5  16        0.37       -3.27      3.47 o 
   1   5  16      347.98      381.28     12.58 o 
   2   5  16     1194.89     1295.00     35.54 o 
   3   5  16       50.84       36.55      5.86 o 
   4   5  16       51.29       46.36     13.58 o 
   5   5  16      149.37      176.63     21.33 o 
   6   5  16      153.15      129.45     19.47 o 
  -6   6  16      119.18       89.49     11.10 o 
  -5   6  16       41.83       40.97      6.58 o 
  -4   6  16      950.74     1036.96     33.72 o 
  -3   6  16      679.36      539.50     20.68 o 
  -2   6  16      440.94      330.69     15.31 o 
  -1   6  16      177.74      236.49     20.84 o 
   0   6  16      883.45      869.56     25.92 o 
   1   6  16      379.75      371.88     14.48 o 
   2   6  16       57.85       53.00      9.34 o 
   3   6  16     1042.28      809.13     42.68 o 
   4   6  16      255.53      471.29     35.07 o 
   6   6  16      201.73      179.02     23.63 o 
  -6   7  16       70.51       47.52      6.62 o 
  -5   7  16      117.10      126.76     19.60 o 
  -4   7  16      160.97      173.97     15.33 o 
  -3   7  16       76.86       68.03      8.04 o 
  -2   7  16      463.20      518.43     20.95 o 
  -1   7  16      219.22      215.92     10.51 o 
   0   7  16        1.42        1.81      4.76 o 
   1   7  16      167.66      140.30     37.48 o 
   2   7  16      404.68      439.51     13.97 o 
   3   7  16       71.86       56.93      7.26 o 
   4   7  16      124.68      133.50     20.06 o 
   5   7  16       73.66       73.91     17.24 o 
   6   7  16       77.08       71.14     18.00 o 
  -5   8  16       76.99       75.28      9.90 o 
  -4   8  16      181.08      163.91     11.61 o 
  -3   8  16      183.54      245.44     14.22 o 
  -2   8  16      119.51      120.67     13.47 o 
  -1   8  16      190.47      200.44     14.88 o 
   0   8  16        7.15       15.09      7.30 o 
   1   8  16       65.89       72.00     10.21 o 
   2   8  16       38.58       29.88      5.97 o 
   3   8  16       94.37       98.32      9.72 o 
   4   8  16       98.21      136.86     15.21 o 
   5   8  16      131.66      132.50     21.63 o 
  -5   9  16       43.17       67.45      9.20 o 
  -4   9  16       81.36       76.68      9.28 o 
  -3   9  16        5.46        3.19      5.93 o 
  -2   9  16       10.79       -1.14      9.86 o 
  -1   9  16       24.55       20.49      5.53 o 
   0   9  16        1.71       -5.20      6.54 o 
   1   9  16       24.65       11.27     11.83 o 
   2   9  16        2.97        1.51      5.28 o 
   3   9  16        9.07        7.07      4.28 o 
   4   9  16       29.90       25.05     10.55 o 
  -4  10  16       89.08       95.59     10.47 o 
  -3  10  16       68.75       66.17      9.66 o 
  -2  10  16       63.93       80.36     20.03 o 
  -1  10  16       47.04       49.07     11.33 o 
   0  10  16       37.45       28.05      9.01 o 
   1  10  16       13.36       29.52     12.44 o 
   2  10  16        2.14        7.90      6.68 o 
   3  10  16      207.24      230.84     15.39 o 
   4  10  16       39.37       22.83     15.13 o 
  -3  11  16        6.00        0.42      7.14 o 
  -2  11  16        4.54        6.95      7.64 o 
  -1  11  16       40.48       43.10      7.78 o 
   0  11  16        0.07       -5.05      8.81 o 
   1  11  16       27.41       28.85      8.65 o 
   2  11  16        2.33        1.12      7.00 o 
   3  11  16        8.13       -0.75      7.00 o 
  -1  12  16       36.96       69.62     19.21 o 
   0  12  16      134.35      155.43     19.19 o 
   1  12  16       50.78       34.57      9.35 o 
  -2 -13  17        1.83       -1.30      7.97 o 
  -1 -13  17        0.45       -0.75     14.44 o 
   0 -13  17        1.97       -7.29      7.10 o 
   1 -13  17        1.01       -4.15     10.52 o 
   2 -13  17        0.96       -2.05      6.76 o 
  -4 -12  17       47.95       81.19     34.80 o 
  -3 -12  17       63.59       83.83     12.12 o 
  -2 -12  17      264.61      253.11     18.01 o 
  -1 -12  17       55.97       55.57     10.17 o 
   0 -12  17      554.43      473.71     24.31 o 
   1 -12  17       65.64       74.51      7.16 o 
   2 -12  17       17.68       25.44      6.51 o 
   3 -12  17      340.68      376.54     23.10 o 
  -4 -11  17       38.00       36.06      8.84 o 
  -3 -11  17        2.43        7.26      5.96 o 
  -2 -11  17      122.17      133.15     13.29 o 
  -1 -11  17       10.42       14.20     10.57 o 
   0 -11  17        0.30       -7.40      5.41 o 
   1 -11  17        3.01        2.96      4.60 o 
   2 -11  17       91.06       82.48      8.23 o 
   3 -11  17        7.19       -4.12     12.04 o 
   4 -11  17       36.49       29.07     10.00 o 
  -5 -10  17      138.79      131.52     12.73 o 
  -4 -10  17      132.41      181.10     12.07 o 
  -3 -10  17       85.17      123.92      8.00 o 
  -1 -10  17      105.05      137.42     10.83 o 
   0 -10  17      612.53      585.97     17.90 o 
   1 -10  17      337.44      307.13     11.03 o 
   2 -10  17      267.20      268.26     16.50 o 
   3 -10  17      655.61      566.48     25.33 o 
   4 -10  17      467.76      398.80     21.73 o 
   5 -10  17      409.33      422.12     28.04 o 
  -6  -9  17       67.46       61.42     11.24 o 
  -5  -9  17       43.94       62.27     10.22 o 
  -4  -9  17       11.89        7.36      7.77 o 
  -3  -9  17       35.07       45.17      7.34 o 
  -2  -9  17      145.29      159.53      8.95 o 
  -1  -9  17       52.47       43.14      6.45 o 
   0  -9  17        0.64        0.35      4.08 o 
   1  -9  17       85.10       85.00      6.36 o 
   2  -9  17       67.08       83.10      7.58 o 
   3  -9  17       38.86       22.83      8.26 o 
   4  -9  17       55.73       43.00     12.57 o 
   5  -9  17       15.43       18.68      8.78 o 
  -6  -8  17      276.70      284.73     14.79 o 
  -5  -8  17      234.81      217.37     12.71 o 
  -4  -8  17      184.69      172.06     14.52 o 
  -3  -8  17      126.69      144.23      9.95 o 
  -2  -8  17       95.24      141.69      8.00 o 
  -1  -8  17     1035.65     1119.29     32.26 o 
   0  -8  17      287.28      300.13     11.26 o 
   1  -8  17     1228.12     1292.87     30.04 o 
   2  -8  17     1041.38      840.60     23.75 o 
   3  -8  17      255.01      275.17     16.67 o 
   4  -8  17      154.86      239.82     18.86 o 
   5  -8  17      179.39      163.82     14.24 o 
   6  -8  17      456.87      412.35     26.60 o 
  -6  -7  17       14.34       11.79      6.20 o 
  -5  -7  17       27.72       28.19      6.72 o 
  -4  -7  17       22.01       25.21      6.40 o 
  -3  -7  17      226.10      172.82      9.36 o 
  -2  -7  17       18.71       29.06      4.30 o 
  -1  -7  17      226.29      220.96      7.58 o 
   0  -7  17        1.44        4.05      3.68 o 
   1  -7  17      208.49      216.35     10.89 o 
   2  -7  17      112.38      121.88      9.77 o 
   3  -7  17      149.06      125.19     11.42 o 
   4  -7  17       34.02       29.27      8.54 o 
   5  -7  17       60.22       65.86     10.31 o 
   6  -7  17       46.65       22.31      8.87 o 
  -7  -6  17       52.32       76.20      8.72 o 
  -6  -6  17       26.78       39.11      6.96 o 
  -5  -6  17      169.13      168.99     12.01 o 
  -4  -6  17        5.37       21.62      5.64 o 
  -3  -6  17       38.06       36.40      5.06 o 
  -1  -6  17      594.06      644.85     14.35 o 
   0  -6  17       21.92       16.75      3.27 o 
   1  -6  17      494.62      585.75     18.88 o 
   2  -6  17      114.02      116.32      7.53 o 
   3  -6  17     1839.61     1565.52     51.57 o 
   4  -6  17      181.98      160.81     12.68 o 
   5  -6  17      137.89      153.44     12.98 o 
   6  -6  17       58.75       75.91     15.10 o 
  -7  -5  17       30.31       20.83      5.96 o 
  -6  -5  17       20.35       18.89      5.97 o 
  -5  -5  17      175.94      191.61     11.86 o 
  -4  -5  17        1.82        0.48      4.31 o 
  -3  -5  17      194.16      174.22      7.97 o 
  -2  -5  17      204.43      243.65      7.87 o 
  -1  -5  17      240.23      238.58      7.27 o 
   0  -5  17        0.39        1.36      2.55 o 
   1  -5  17      271.68      284.16     13.45 o 
   2  -5  17      517.91      552.87     16.52 o 
   3  -5  17      398.25      336.32     22.45 o 
   4  -5  17       50.76       45.67     11.32 o 
   5  -5  17      250.18      260.80     35.04 o 
   6  -5  17      135.64       99.96     19.00 o 
   7  -5  17       16.82        0.28     16.10 o 
  -7  -4  17      182.01      225.61     14.62 o 
  -6  -4  17      199.82      197.59     10.54 o 
  -5  -4  17      134.95      171.61      9.88 o 
  -4  -4  17      316.26      346.13     12.23 o 
  -3  -4  17      337.22      310.17     10.46 o 
  -2  -4  17        6.51        8.46      2.85 o 
  -1  -4  17     1258.25     1361.58     26.17 o 
   0  -4  17     1177.09     1071.53     21.15 o 
   1  -4  17      983.99     1223.85     30.10 o 
   2  -4  17      107.84       77.54      8.37 o 
   3  -4  17      177.70      210.00     16.79 o 
   4  -4  17      233.02      270.46     20.00 o 
   5  -4  17       24.02       72.01     17.70 o 
   6  -4  17      239.52      347.96     25.51 o 
   7  -4  17       44.29      123.70     22.28 o 
  -7  -3  17       50.14       73.23     13.38 o 
  -6  -3  17       29.55       26.41      5.47 o 
  -5  -3  17       28.61       35.83      5.35 o 
  -4  -3  17       94.23       85.37      6.38 o 
  -3  -3  17      103.55       87.67      5.64 o 
  -2  -3  17      130.08      174.02      6.46 o 
  -1  -3  17       13.09       12.62      3.09 o 
   0  -3  17        0.07       -1.32      2.47 o 
   1  -3  17       35.82       31.40      3.73 o 
   2  -3  17      315.14      321.86     13.03 o 
   3  -3  17       35.99       30.34      8.77 o 
   4  -3  17       60.59       51.89     10.65 o 
   5  -3  17      133.38      170.44     17.01 o 
   6  -3  17      119.80       99.58     14.67 o 
   7  -3  17       20.64       15.19     12.45 o 
  -7  -2  17        8.23       23.51      8.87 o 
  -6  -2  17      110.58      102.44      7.41 o 
  -5  -2  17      222.75      230.92     10.53 o 
  -4  -2  17       94.61       85.46      6.63 o 
  -3  -2  17     1624.51     1467.33     32.50 o 
  -2  -2  17      427.65      433.23     12.37 o 
  -1  -2  17      168.99      214.73      6.87 o 
   0  -2  17      509.45      481.63     11.57 o 
   1  -2  17      155.93      187.05      6.42 o 
   2  -2  17      406.13      342.72     11.95 o 
   3  -2  17      297.12      315.59     17.75 o 
   4  -2  17      144.53      130.55     20.35 o 
   5  -2  17       40.24       60.23     11.77 o 
   6  -2  17      105.21       85.78     14.07 o 
   7  -2  17       75.66       43.65     18.60 o 
  -7  -1  17        5.85       -0.19      9.57 o 
  -6  -1  17       16.30       13.08      4.68 o 
  -5  -1  17       11.31        9.10      4.50 o 
  -4  -1  17       10.44        7.39      4.09 o 
  -3  -1  17      191.24      164.44     12.05 o 
  -2  -1  17       85.75      106.52      4.57 o 
  -1  -1  17      169.21      178.43      5.74 o 
   0  -1  17        1.20        2.88      2.37 o 
   1  -1  17      184.31      187.25      6.45 o 
   2  -1  17      157.43      186.76      8.35 o 
   3  -1  17       23.94       14.38      5.02 o 
   4  -1  17       87.60      113.01     18.79 o 
   5  -1  17       42.88       55.78     11.12 o 
   6  -1  17       58.92       43.62      9.50 o 
   7  -1  17      111.53      115.13     14.32 o 
  -7   0  17      285.52      297.92     15.50 o 
  -6   0  17        3.15        5.38      5.77 o 
  -5   0  17      310.56      264.50     11.03 o 
  -4   0  17       13.85       34.17      5.45 o 
  -3   0  17     3721.31     3217.21     90.76 o 
  -2   0  17     1344.95     1160.91     35.51 o 
  -1   0  17      500.18      569.83     12.26 o 
   0   0  17        2.03        4.53      2.37 o 
   1   0  17      427.81      517.49     11.52 o 
   2   0  17     1178.68     1013.55     25.43 o 
   3   0  17      862.04      918.14     26.77 o 
   4   0  17        6.50       80.97     13.28 o 
   5   0  17      125.49       93.48     11.51 o 
   6   0  17      104.19      108.34     12.73 o 
   7   0  17      325.07      275.78     25.67 o 
  -7   1  17       11.11        1.26      6.49 o 
  -6   1  17       23.46       11.42      6.32 o 
  -5   1  17       29.48       19.18      4.95 o 
  -4   1  17       51.55       60.65      7.50 o 
  -3   1  17       63.14       54.44      6.23 o 
  -2   1  17      132.35      155.76     11.28 o 
  -1   1  17      186.62      194.39      7.62 o 
   0   1  17        1.69       -0.76      2.30 o 
   1   1  17      153.83      177.49      5.98 o 
   2   1  17      101.90      122.89      6.32 o 
   3   1  17       94.63       96.10      7.08 o 
   4   1  17       43.02       56.50      9.43 o 
   5   1  17       57.31       55.60     14.81 o 
   6   1  17       45.85       21.01     16.57 o 
   7   1  17      130.77      121.62     18.38 o 
  -7   2  17        8.95        8.85      6.65 o 
  -6   2  17      234.96      192.21     13.46 o 
  -5   2  17       66.31       56.12      7.22 o 
  -4   2  17      117.52      133.32      8.59 o 
  -3   2  17      454.86      387.78     17.55 o 
   0   2  17     2073.81     2005.89     36.71 o 
   1   2  17      583.56      446.02     10.45 o 
   2   2  17      436.76      482.86     18.27 o 
   3   2  17      897.22      958.32     27.99 o 
   4   2  17      175.08      340.84     19.85 o 
   5   2  17       56.30       56.59     13.94 o 
   6   2  17      113.33       94.63     16.48 o 
   7   2  17       11.75       61.50     15.39 o 
  -7   3  17       79.18       65.61      9.79 o 
  -6   3  17       85.13       86.73     28.19 o 
  -5   3  17      135.13      130.60      8.61 o 
  -4   3  17       60.64       59.27      9.96 o 
  -3   3  17        2.64        3.01      4.39 o 
  -2   3  17      542.15      566.27     20.41 o 
  -1   3  17      162.69      147.94      7.64 o 
   0   3  17        0.92       -0.15      2.70 o 
   1   3  17      215.69      209.25      8.54 o 
   2   3  17      716.21      751.85     20.19 o 
   3   3  17      107.03      103.21      7.56 o 
   4   3  17      180.04      169.59     14.35 o 
   5   3  17      131.24      139.69     13.87 o 
   6   3  17       81.40       70.02     15.31 o 
   7   3  17       19.42       13.23     12.85 o 
  -7   4  17      423.57      326.85     35.70 o 
  -6   4  17      548.53      417.93     21.16 o 
  -5   4  17      414.75      382.06     15.46 o 
  -4   4  17      700.79      764.69     25.93 o 
  -3   4  17      899.95      834.18     27.80 o 
  -2   4  17      243.14      302.31     13.65 o 
  -1   4  17      339.46      294.20     11.44 o 
   0   4  17     2070.47     1883.56     40.52 o 
   1   4  17      156.31      191.22      7.55 o 
   2   4  17       80.48       73.72     10.02 o 
   3   4  17     2135.65     2197.57     66.65 o 
   4   4  17      825.38      745.78     41.83 o 
   5   4  17      140.08      129.00     18.56 o 
   6   4  17       44.97       58.55     15.33 o 
  -7   5  17        5.41       -3.35      6.64 o 
  -6   5  17      126.14      108.34     22.31 o 
  -5   5  17      230.88      211.57     11.50 o 
  -4   5  17       73.99       71.89      7.59 o 
  -3   5  17       53.84       59.41      9.09 o 
  -2   5  17     1202.70     1343.15     42.02 o 
  -1   5  17      376.19      382.44     13.73 o 
   0   5  17        1.48       -4.88      3.60 o 
   1   5  17      337.14      364.89     11.18 o 
   2   5  17     1117.67     1152.35     33.02 o 
   3   5  17      162.16      140.98      9.15 o 
   4   5  17       35.00       50.39     13.78 o 
   5   5  17       40.21       26.26     12.85 o 
   6   5  17      123.18       74.16     17.40 o 
  -6   6  17      207.37      217.14     12.43 o 
  -5   6  17      163.05      161.36     10.54 o 
  -4   6  17      915.67      777.86     37.43 o 
  -3   6  17      886.23      825.63     28.52 o 
  -2   6  17      145.64      144.67     10.61 o 
  -1   6  17      412.94      403.17     14.68 o 
   0   6  17     1826.31     1617.86     39.66 o 
   1   6  17      375.25      388.70     21.23 o 
   2   6  17     1267.67     1035.79     34.43 o 
   3   6  17      287.73      260.02     22.43 o 
   4   6  17       99.42       95.03     17.67 o 
   5   6  17      307.24      302.39     29.32 o 
   6   6  17       80.10      106.81     19.65 o 
  -6   7  17       83.29       64.07     14.17 o 
  -5   7  17      112.30      109.06     11.66 o 
  -4   7  17      126.44      112.47     10.33 o 
  -3   7  17       89.71       79.52      9.65 o 
  -2   7  17      348.30      394.84     17.82 o 
  -1   7  17       74.23       79.21      7.00 o 
   0   7  17        1.36       -0.85      6.24 o 
   1   7  17       42.37       52.34      9.46 o 
   2   7  17      262.99      275.76     13.77 o 
   3   7  17       43.90       30.88      4.08 o 
   4   7  17      136.85      153.45     15.46 o 
   5   7  17       24.08       17.42     13.94 o 
  -5   8  17       35.68       36.37      7.41 o 
  -4   8  17       98.18      118.73     10.21 o 
  -3   8  17      103.61       89.83     11.51 o 
  -2   8  17       17.10       15.63      6.74 o 
  -1   8  17      104.37       92.02      7.79 o 
   0   8  17      270.11      236.70     31.83 o 
   1   8  17       29.16       11.14     10.66 o 
   2   8  17        6.29        5.90      5.00 o 
   3   8  17      300.61      286.59     11.44 o 
   4   8  17       46.38       63.53     15.88 o 
   5   8  17       27.43       33.89     15.71 o 
  -5   9  17       44.62       56.60      8.74 o 
  -4   9  17       33.47       34.09      7.79 o 
  -3   9  17       11.46       10.27      6.63 o 
  -2   9  17        8.48        7.50      6.80 o 
  -1   9  17       26.40       16.67      6.81 o 
   0   9  17        0.13        2.35      7.08 o 
   1   9  17        7.12        3.83      7.56 o 
   2   9  17       23.55       28.22      6.44 o 
   3   9  17       16.35       10.44      4.45 o 
   4   9  17       13.22        5.21     12.80 o 
  -4  10  17       27.41       36.11     20.91 o 
  -3  10  17      321.32      264.39     19.63 o 
  -2  10  17       90.30       88.62     10.93 o 
  -1  10  17      157.45      168.97     16.90 o 
   0  10  17      174.02      175.46     17.34 o 
   1  10  17       66.27       54.34     14.32 o 
   2  10  17       23.22       26.72      6.88 o 
   3  10  17        8.06        2.05      6.12 o 
  -3  11  17        4.03       -1.09      7.25 o 
  -2  11  17        3.42       17.12     13.56 o 
  -1  11  17        6.36       -4.90     12.06 o 
   0  11  17        0.50        6.75      9.65 o 
   1  11  17       13.95        5.80      8.37 o 
   2  11  17       24.81       32.50      7.37 o 
  -2 -13  18        1.77       -2.46      8.00 o 
  -1 -13  18        5.23        9.58      8.47 o 
   0 -13  18        0.57        6.28      7.81 o 
   1 -13  18       11.08       28.38     14.04 o 
   2 -13  18        8.31        4.36      7.11 o 
  -3 -12  18      222.04      266.28     36.41 o 
  -2 -12  18       71.90       69.29     11.25 o 
  -1 -12  18       43.76       76.50     11.51 o 
   0 -12  18      103.75       96.45     11.93 o 
   1 -12  18      169.30      191.54     11.14 o 
   2 -12  18       62.09       63.64      9.22 o 
   3 -12  18      154.42      119.64     13.64 o 
  -4 -11  18       35.84       23.61      7.75 o 
  -3 -11  18        5.13       -4.20      5.61 o 
  -2 -11  18       79.47       60.75     11.34 o 
  -1 -11  18        2.51       -2.86      7.24 o 
   0 -11  18        0.55        6.58      6.12 o 
   1 -11  18        1.39       -5.89      4.44 o 
   2 -11  18       55.51       57.12      9.00 o 
   3 -11  18       10.03        2.73      8.16 o 
   4 -11  18        7.13        2.32      8.73 o 
  -5 -10  18      189.70      188.52     13.29 o 
  -4 -10  18      228.43      241.78     13.87 o 
  -3 -10  18      543.75      534.72     20.07 o 
  -2 -10  18       20.64       44.90     12.14 o 
  -1 -10  18      215.64      225.34     13.39 o 
   0 -10  18      224.13      217.57     11.69 o 
   1 -10  18      242.08      239.65     10.63 o 
   2 -10  18      418.28      345.17     14.29 o 
   3 -10  18      144.96      155.82     13.96 o 
   4 -10  18      537.47      442.74     23.09 o 
   5 -10  18       61.53       72.09     23.42 o 
  -5  -9  18       38.42       43.58      8.16 o 
  -4  -9  18       37.05       49.00      7.82 o 
  -3  -9  18       38.22       44.75      7.29 o 
  -2  -9  18       46.61       29.95      6.84 o 
  -1  -9  18       91.93       89.00      7.96 o 
   0  -9  18        3.84       12.97      5.04 o 
   1  -9  18      106.52      107.11      6.98 o 
   2  -9  18       11.50       10.42      5.27 o 
   3  -9  18       71.98       70.31     10.18 o 
   4  -9  18       51.81       73.16     15.50 o 
   5  -9  18       35.40       25.18      9.56 o 
  -6  -8  18       85.98       91.94      9.56 o 
  -5  -8  18       20.89       16.78      7.69 o 
  -4  -8  18      478.61      444.48     17.72 o 
  -3  -8  18      520.51      422.75     14.97 o 
  -2  -8  18      250.18      421.60     29.85 o 
  -1  -8  18      844.62      826.08     22.96 o 
   0  -8  18      361.72      336.32     13.39 o 
   1  -8  18      645.32      762.51     27.48 o 
   2  -8  18      748.87      817.81     23.49 o 
   3  -8  18      250.80      183.80     14.16 o 
   4  -8  18      189.24      176.87     19.99 o 
   5  -8  18      222.90      238.96     16.81 o 
   6  -8  18      208.67      175.82     18.20 o 
  -6  -7  18        9.97        8.98      6.20 o 
  -5  -7  18       43.39       43.49      7.40 o 
  -4  -7  18       18.98       12.59      6.12 o 
  -3  -7  18      147.03      128.84      8.46 o 
  -2  -7  18      183.99      220.27      8.33 o 
  -1  -7  18      293.86      285.71      8.69 o 
   0  -7  18        1.45        0.84      3.63 o 
   1  -7  18      332.91      332.35     10.93 o 
   2  -7  18      344.49      339.72     15.53 o 
   3  -7  18       51.14       41.26     12.22 o 
   4  -7  18      157.60      168.85     13.51 o 
   5  -7  18      130.05      135.03     12.86 o 
   6  -7  18       94.58       41.90     19.95 o 
  -7  -6  18      162.97      151.05     11.19 o 
  -6  -6  18      157.37      156.07     10.52 o 
  -5  -6  18      130.97      152.32     12.83 o 
  -4  -6  18       22.08       49.07      6.79 o 
  -3  -6  18     1995.14     1670.33     37.60 o 
  -2  -6  18      117.57      107.14      6.40 o 
  -1  -6  18      218.07      206.17      7.12 o 
   0  -6  18     2738.11     2446.74     57.24 o 
   1  -6  18      209.49      206.22      8.85 o 
   2  -6  18      197.69      234.45     11.76 o 
   3  -6  18      458.23      435.46     21.15 o 
   4  -6  18     1190.77     1243.75     43.46 o 
   5  -6  18       23.49       33.80     11.07 o 
   6  -6  18      168.42      229.09     21.95 o 
  -7  -5  18       20.07       23.29      6.51 o 
  -6  -5  18       84.11       78.45      7.90 o 
  -5  -5  18      256.66      264.47     12.67 o 
  -4  -5  18       22.97       24.49      5.26 o 
  -3  -5  18      408.91      326.51     10.93 o 
  -2  -5  18      649.09      780.85     17.76 o 
  -1  -5  18      325.64      346.00      9.14 o 
   0  -5  18        0.06       -0.15      2.74 o 
   1  -5  18      352.99      384.44     13.97 o 
   2  -5  18     1046.70     1064.82     31.37 o 
   3  -5  18       34.32       46.67     19.90 o 
   4  -5  18       74.31       67.02     12.50 o 
   5  -5  18      185.20      231.07     20.36 o 
   6  -5  18      135.33      121.07     16.92 o 
  -7  -4  18      207.00      223.09     14.89 o 
  -6  -4  18       68.30       66.72     10.27 o 
  -5  -4  18       77.97       68.78      7.12 o 
  -4  -4  18      216.70      292.36     11.30 o 
  -3  -4  18      162.83      183.47      8.22 o 
  -2  -4  18       86.03       93.80      5.05 o 
  -1  -4  18      150.89      128.93      5.68 o 
   0  -4  18      335.84      312.23      9.04 o 
   1  -4  18       53.64       66.82      5.90 o 
   2  -4  18      417.26      389.98     13.53 o 
   3  -4  18     1206.77     1082.46     84.31 o 
   4  -4  18      473.82      643.48     39.89 o 
   5  -4  18      236.05      318.34     43.09 o 
   6  -4  18      127.65      140.26     17.44 o 
   7  -4  18       61.10       68.97     15.37 o 
  -7  -3  18       94.78       80.76      9.61 o 
  -6  -3  18       31.14       27.82      6.24 o 
  -5  -3  18      107.88      114.42      7.67 o 
  -4  -3  18       97.24       95.35      6.91 o 
  -3  -3  18       35.60       34.05      4.57 o 
  -2  -3  18      419.38      477.31     11.00 o 
  -1  -3  18      100.93      110.68      4.96 o 
   0  -3  18        0.25        1.34      2.81 o 
   1  -3  18      131.04      143.44      7.12 o 
   2  -3  18      515.99      592.96     18.37 o 
   3  -3  18       63.33       83.17     11.81 o 
   4  -3  18      108.15      115.33     13.77 o 
   5  -3  18      106.18      106.60     14.49 o 
   6  -3  18      103.49      105.52     15.57 o 
   7  -3  18        2.76       14.61     12.27 o 
  -7  -2  18        7.92        0.19      6.13 o 
  -6  -2  18      237.97      193.60      9.97 o 
  -5  -2  18       80.23       66.54      6.03 o 
  -4  -2  18      123.22      150.52      8.04 o 
  -3  -2  18      449.44      401.22     11.81 o 
   0  -2  18     2013.44     1997.19     39.26 o 
   1  -2  18      611.53      423.73     11.70 o 
   2  -2  18      514.72      522.31     18.83 o 
   3  -2  18      895.09      963.20     32.89 o 
   4  -2  18      164.29      232.06     17.92 o 
   5  -2  18       51.69       85.57     30.95 o 
   6  -2  18       98.07      122.03     17.32 o 
   7  -2  18       20.58       50.68     11.33 o 
  -7  -1  18        0.91        4.05      6.28 o 
  -6  -1  18       46.05       42.83      6.07 o 
  -5  -1  18       31.22       31.35      5.40 o 
  -4  -1  18      119.76      134.56      8.25 o 
  -3  -1  18       26.30       21.16      4.49 o 
  -2  -1  18      100.88      124.45      5.15 o 
  -1  -1  18      145.27      150.93      5.88 o 
   0  -1  18        0.78        1.24      2.73 o 
   1  -1  18      113.64      129.09      6.19 o 
   2  -1  18       35.47       42.51      4.79 o 
   3  -1  18      168.58      167.61     10.63 o 
   4  -1  18       30.14        9.60     12.47 o 
   5  -1  18      100.40       70.63     23.60 o 
   6  -1  18       37.51       28.48      9.76 o 
   7  -1  18       70.37       52.67     11.44 o 
  -7   0  18       20.33       26.04      7.05 o 
  -6   0  18       17.99       26.77      5.15 o 
  -5   0  18      153.28      186.39      9.57 o 
  -4   0  18      421.45      350.53     14.53 o 
  -3   0  18      950.88      929.68     29.98 o 
  -1   0  18       17.02       31.00      4.31 o 
   0   0  18     2085.36     1748.98     32.37 o 
   1   0  18      177.17      165.16      6.41 o 
   2   0  18     2311.13     1821.22     43.29 o 
   3   0  18     1245.03     1080.83     31.00 o 
   4   0  18      409.55      533.85     26.50 o 
   5   0  18      163.39      184.27     33.86 o 
   6   0  18      490.22      550.97     28.58 o 
   7   0  18        0.31       12.02     11.69 o 
  -7   1  18       27.31       14.63      7.35 o 
  -6   1  18       70.23       69.35      7.91 o 
  -5   1  18       24.68       19.64      5.28 o 
  -4   1  18      110.40      120.58      8.50 o 
  -3   1  18       99.52       81.88      7.33 o 
  -2   1  18       46.13       54.01      6.31 o 
  -1   1  18       90.55      101.74      4.96 o 
   0   1  18        0.08       -2.61      2.46 o 
   1   1  18      107.60      110.79      5.34 o 
   2   1  18        3.24        1.07      3.88 o 
   3   1  18      168.26      154.73      8.89 o 
   4   1  18       37.51       50.96     12.60 o 
   5   1  18      122.23      117.75     12.79 o 
   6   1  18       24.99        5.24      7.47 o 
   7   1  18       48.04       63.98     15.59 o 
  -7   2  18       33.60       37.63     10.40 o 
  -6   2  18      110.95       90.79      7.28 o 
  -5   2  18      164.01      163.95      9.74 o 
  -4   2  18      545.93      446.56     19.01 o 
  -3   2  18     1113.97      977.23     31.80 o 
  -2   2  18      487.14      512.78     18.93 o 
  -1   2  18      384.46      336.10      9.92 o 
   0   2  18      482.30      461.91     10.83 o 
   1   2  18      106.73      234.18     13.72 o 
   2   2  18      746.29      842.53     22.07 o 
   3   2  18     1777.56     1868.90     50.43 o 
   4   2  18      925.33     1062.87     45.05 o 
   5   2  18       59.16       54.23     13.51 o 
   6   2  18      350.33      254.51     24.98 o 
   7   2  18        6.96       66.20     16.05 o 
  -7   3  18       11.97       15.76      7.56 o 
  -6   3  18      116.63       74.66      9.84 o 
  -5   3  18      108.52      105.43      8.20 o 
  -4   3  18      108.31      105.65      8.16 o 
  -3   3  18      123.47      101.26      8.30 o 
  -2   3  18      661.65      708.85     24.56 o 
  -1   3  18      309.84      322.68     11.02 o 
   0   3  18        0.63       -2.91      2.90 o 
   1   3  18      336.43      356.71     10.76 o 
   2   3  18      566.74      640.44     17.90 o 
   3   3  18      220.74      190.37     10.98 o 
   4   3  18      107.16      120.47     17.49 o 
   5   3  18      137.31      142.26     18.86 o 
   6   3  18      134.67      111.77     17.90 o 
  -7   4  18       11.10       24.27      8.20 o 
  -6   4  18       97.98       91.32      7.56 o 
  -5   4  18      664.88      546.17     20.04 o 
  -4   4  18      357.16      503.95     20.17 o 
  -3   4  18     3402.37     2820.05     84.63 o 
  -2   4  18      218.68      241.23     12.83 o 
  -1   4  18      195.65      389.43     16.10 o 
   0   4  18     1292.04     1167.78     26.82 o 
   1   4  18      777.04      640.29     16.49 o 
   2   4  18      268.34      228.39      9.57 o 
   3   4  18      381.91      455.62     18.65 o 
   4   4  18      283.97      560.58     28.11 o 
   5   4  18        3.11       20.92     11.37 o 
   6   4  18      142.96      130.61     19.78 o 
  -6   5  18      147.78      134.61     10.01 o 
  -5   5  18       96.19       95.99      8.58 o 
  -4   5  18       50.53       65.03      7.66 o 
  -3   5  18      169.94      120.07     12.56 o 
  -2   5  18      935.85      965.39     32.24 o 
  -1   5  18      251.16      268.02     11.44 o 
   0   5  18        0.29       -5.55      3.71 o 
   1   5  18      245.19      250.98     11.10 o 
   2   5  18      560.12      609.32     17.67 o 
   3   5  18      182.39      168.01     14.54 o 
   4   5  18        8.49       23.30     12.32 o 
   5   5  18        6.70        2.89     12.24 o 
   6   5  18       50.54       31.01     15.13 o 
  -6   6  18      181.97      192.59     21.39 o 
  -5   6  18      741.94      624.17     23.05 o 
  -4   6  18      179.72      135.71     21.46 o 
  -3   6  18      248.11      240.51     13.52 o 
  -2   6  18      793.77      815.20     34.43 o 
  -1   6  18      132.67      165.44      9.16 o 
   0   6  18      223.16      266.05     16.38 o 
   1   6  18      174.11      147.13     15.03 o 
   2   6  18      615.73      544.61     18.15 o 
   3   6  18      478.51      459.07     14.36 o 
   4   6  18      599.97      611.90     42.75 o 
   5   6  18       15.40       23.79     13.61 o 
   6   6  18       84.42      147.61     22.22 o 
  -6   7  18       72.61       68.02     12.39 o 
  -5   7  18       54.78       55.70      7.94 o 
  -4   7  18      110.17      107.87      9.57 o 
  -3   7  18       57.72       55.31      7.88 o 
  -2   7  18      135.11      156.46     11.70 o 
  -1   7  18       15.61       20.16      5.28 o 
   0   7  18        1.05        1.21      5.54 o 
   1   7  18       13.84       24.60      8.04 o 
   2   7  18       36.91       42.96      6.97 o 
   3   7  18      105.29       85.44      7.02 o 
   4   7  18       50.76       58.53     11.26 o 
   5   7  18       22.01       34.38     15.51 o 
  -5   8  18       74.64       81.12     11.20 o 
  -4   8  18       86.26       74.87      9.04 o 
  -3   8  18      362.34      322.96     16.84 o 
  -2   8  18       63.13       62.24      8.98 o 
  -1   8  18      191.96      227.77     13.81 o 
   0   8  18      239.24      244.42     16.63 o 
   1   8  18      214.73      188.13     87.92 o 
   2   8  18       42.30       36.73     10.79 o 
   3   8  18      221.05      188.25     23.72 o 
   4   8  18       29.54       32.43     12.30 o 
   5   8  18      107.81      125.58     22.37 o 
  -4   9  18       22.86       18.06      7.09 o 
  -3   9  18       19.79       13.77      7.32 o 
  -2   9  18       19.51       32.46      8.27 o 
  -1   9  18       11.27       14.98      9.24 o 
   0   9  18        0.67        9.88      7.56 o 
   1   9  18       14.10       15.84     11.02 o 
   2   9  18       41.89       56.95      7.70 o 
   3   9  18       23.64       13.10      6.37 o 
   4   9  18       25.41       28.89     13.94 o 
  -3  10  18       12.28       -1.00      7.28 o 
  -2  10  18       21.43       25.49      9.55 o 
  -1  10  18      299.32      324.15     44.45 o 
   0  10  18      268.01      305.77     24.91 o 
   1  10  18      133.25      172.53     21.38 o 
   2  10  18       16.06       18.73      6.58 o 
   3  10  18      130.53      143.38     14.89 o 
  -2  11  18       47.58       82.11     18.16 o 
  -1  11  18       14.02       21.87     14.98 o 
   0  11  18        1.27        2.75      9.24 o 
   1  11  18       17.46       20.70      8.53 o 
   2  11  18       56.29       87.08      9.52 o 
  -1 -13  19        2.82       -5.43     11.86 o 
   0 -13  19        0.29        6.70      8.10 o 
   1 -13  19        2.35        6.75     13.33 o 
  -3 -12  19       70.67       89.79     14.44 o 
  -2 -12  19       81.23       85.61     11.72 o 
  -1 -12  19       16.00       18.81      8.46 o 
   0 -12  19      208.36      236.41     17.63 o 
   1 -12  19       56.17       59.70     10.47 o 
   2 -12  19       14.20       24.42      7.13 o 
   3 -12  19       38.99       33.05     10.80 o 
  -4 -11  19       13.48       17.10      9.90 o 
  -3 -11  19        4.31       -6.58      8.65 o 
  -2 -11  19       31.96       32.59     10.83 o 
  -1 -11  19        6.70        5.50      7.28 o 
   0 -11  19        0.06       -1.79      5.90 o 
   1 -11  19        8.76        3.55      4.71 o 
   2 -11  19       11.46        7.36      5.89 o 
   3 -11  19        2.53        7.79      8.81 o 
   4 -11  19        4.76       12.54     10.38 o 
  -5 -10  19      367.95      398.53     18.61 o 
  -4 -10  19        3.59      106.65      9.07 o 
  -3 -10  19       54.78       99.96     23.98 o 
  -1 -10  19      255.66      241.47     14.34 o 
   0 -10  19      553.83      488.82     17.92 o 
   1 -10  19       70.53       78.90      6.98 o 
   2 -10  19      103.78       96.20      8.43 o 
   3 -10  19       68.24       76.73     11.54 o 
   4 -10  19      259.57      272.06     35.92 o 
  -5  -9  19        4.42       15.46      7.02 o 
  -4  -9  19       56.27       45.74      8.07 o 
  -3  -9  19       65.40       49.82      6.90 o 
  -2  -9  19       20.56       19.08      5.67 o 
  -1  -9  19       62.76       82.37     11.39 o 
   0  -9  19        4.02        9.78      5.01 o 
   1  -9  19       39.41       40.27      6.38 o 
   2  -9  19       46.12       42.89      6.76 o 
   3  -9  19       13.55        8.04      7.78 o 
   4  -9  19       87.62       88.95     12.87 o 
   5  -9  19       47.76       58.05     13.26 o 
  -6  -8  19      368.38      376.54     18.69 o 
  -5  -8  19       17.60       36.01      7.36 o 
  -4  -8  19      163.54      158.46     11.12 o 
  -3  -8  19      202.35      182.52     10.29 o 
  -2  -8  19     1010.88      890.20     20.76 o 
  -1  -8  19      201.43      210.27      9.69 o 
   0  -8  19      673.73      537.87     18.57 o 
   1  -8  19      201.92      231.29      9.33 o 
   2  -8  19      531.01      427.90     20.55 o 
   3  -8  19      347.73      316.45     26.52 o 
   4  -8  19       98.59      126.58     17.69 o 
   5  -8  19       45.75       32.12      9.75 o 
  -6  -7  19       40.01       25.55      7.69 o 
  -5  -7  19       99.19      107.39     11.70 o 
  -4  -7  19      121.06      128.47     10.00 o 
  -3  -7  19       59.44       38.20      5.96 o 
  -2  -7  19      437.50      483.92     13.04 o 
  -1  -7  19      248.55      272.88      9.10 o 
   0  -7  19        0.69       -2.39      4.12 o 
   1  -7  19      265.69      263.31     10.58 o 
   2  -7  19      522.03      579.74     17.98 o 
   3  -7  19       89.29       95.16     10.76 o 
   4  -7  19      158.15      169.26     16.02 o 
   5  -7  19      125.98      102.82     14.61 o 
   6  -7  19      129.32      104.99     25.52 o 
  -6  -6  19      122.55       87.65      8.93 o 
  -5  -6  19       45.64       50.31      7.30 o 
  -4  -6  19     1022.51     1192.36     34.79 o 
  -3  -6  19      718.64      559.25     15.85 o 
  -2  -6  19      430.49      348.22     10.34 o 
  -1  -6  19      189.79      251.02      8.25 o 
   0  -6  19      866.86      821.18     22.21 o 
   1  -6  19      398.34      367.95     13.85 o 
   2  -6  19       63.77       46.70      6.61 o 
   3  -6  19     1035.24      890.03     42.28 o 
   4  -6  19      274.68      518.92     30.02 o 
   6  -6  19      209.00      189.31     20.77 o 
  -7  -5  19       18.09        9.54      6.40 o 
  -6  -5  19      109.01       94.58      9.64 o 
  -5  -5  19      194.64      204.96     11.52 o 
  -4  -5  19       89.36      107.59      7.74 o 
  -3  -5  19       39.91       37.59      5.17 o 
  -2  -5  19     1108.01     1261.80     26.79 o 
  -1  -5  19      375.14      391.19     10.03 o 
   0  -5  19        0.65        0.26      3.64 o 
   1  -5  19      379.66      415.14     14.76 o 
   2  -5  19     1251.98     1345.50     52.63 o 
   3  -5  19      144.58      115.86     13.94 o 
   4  -5  19       42.07       44.08     11.41 o 
   5  -5  19       83.11       70.21     18.11 o 
   6  -5  19      153.09      114.81     16.90 o 
  -7  -4  19      461.78      315.83     14.37 o 
  -6  -4  19      556.14      456.09     16.95 o 
  -5  -4  19      447.33      379.85     19.98 o 
  -4  -4  19      716.98      748.16     21.33 o 
  -3  -4  19      934.76      876.14     21.74 o 
  -2  -4  19      250.98      318.43      9.37 o 
  -1  -4  19      362.12      269.31      7.87 o 
   0  -4  19     2063.59     1823.41     36.57 o 
   1  -4  19      156.73      215.09      9.69 o 
   2  -4  19       82.08       88.05     12.35 o 
   3  -4  19     2130.93     2081.95     83.41 o 
   4  -4  19      813.30      695.33     35.26 o 
   5  -4  19      113.49      130.43     23.10 o 
   6  -4  19       47.85       88.63     19.23 o 
  -7  -3  19       41.82       41.54      8.68 o 
  -6  -3  19      128.62      104.22      8.78 o 
  -5  -3  19      127.60      144.06      8.41 o 
  -4  -3  19       61.70       59.06      7.01 o 
  -3  -3  19       44.31       40.45      4.95 o 
  -2  -3  19      600.90      683.69     14.70 o 
  -1  -3  19      250.69      239.35      7.26 o 
   0  -3  19        0.21       -1.96      2.82 o 
   1  -3  19      319.23      320.63     12.08 o 
   2  -3  19      729.69      816.20     24.20 o 
   3  -3  19      163.96      122.99     20.23 o 
   4  -3  19      162.65      209.53     17.88 o 
   5  -3  19      119.49      134.52     16.17 o 
   6  -3  19      100.67       77.06     14.27 o 
  -7  -2  19       31.57       35.74      8.28 o 
  -6  -2  19      114.98       96.75      7.26 o 
  -5  -2  19      178.74      181.39     10.64 o 
  -4  -2  19      559.37      510.58     15.87 o 
  -3  -2  19     1078.62     1044.14     24.69 o 
  -2  -2  19      507.01      546.89     12.23 o 
  -1  -2  19      353.95      335.47      9.36 o 
   0  -2  19      505.33      482.38     12.03 o 
   1  -2  19      114.98      203.53     18.41 o 
   2  -2  19      754.08      914.72     32.76 o 
   3  -2  19     1797.86     1849.93     58.53 o 
   4  -2  19      890.12      961.48     63.07 o 
   5  -2  19       62.55       64.97     17.98 o 
   6  -2  19      325.59      272.98     22.45 o 
   7  -2  19        4.18       54.70     10.15 o 
  -7  -1  19       79.24       74.63      9.22 o 
  -6  -1  19       74.80       71.85      8.68 o 
  -5  -1  19       41.24       46.65      6.12 o 
  -4  -1  19       35.34       44.97      5.42 o 
  -3  -1  19      145.21      105.75      7.78 o 
  -2  -1  19        4.20        0.38      2.75 o 
  -1  -1  19       76.28       90.60      5.38 o 
   0  -1  19        0.02       -0.94      2.65 o 
   1  -1  19       92.69      114.35      7.40 o 
   2  -1  19       16.23       13.84      3.78 o 
   3  -1  19      236.69      206.18     12.01 o 
   4  -1  19       52.92       44.44      9.83 o 
   5  -1  19       68.61       66.97     20.53 o 
   6  -1  19       14.64       24.86      9.98 o 
   7  -1  19       61.98       74.93     12.68 o 
  -7   0  19       52.99       95.38     14.37 o 
  -6   0  19      288.67      248.68     12.16 o 
  -5   0  19       24.11       17.76      5.23 o 
  -4   0  19      622.33      646.72     22.72 o 
  -3   0  19     1186.46     1033.34     29.51 o 
  -1   0  19       56.48       51.58      4.02 o 
   0   0  19     2838.85     2645.77     47.76 o 
   1   0  19        5.18       15.56      3.37 o 
   2   0  19       79.31       67.03     10.51 o 
   3   0  19     1852.24     1665.71     45.52 o 
   4   0  19      212.58      217.83     16.54 o 
   5   0  19       78.43      110.94     16.09 o 
   6   0  19       72.28       41.13     10.66 o 
   7   0  19       13.70        9.90     12.39 o 
  -7   1  19       84.56       80.66     10.17 o 
  -6   1  19       54.33       39.51      6.08 o 
  -5   1  19       78.13      100.58      9.87 o 
  -4   1  19       22.83       23.86      5.67 o 
  -3   1  19      176.35      146.56      9.64 o 
  -2   1  19        8.06        9.04      5.04 o 
  -1   1  19       78.78       91.97      4.96 o 
   0   1  19        0.34       -2.11      2.56 o 
   1   1  19       67.76       73.59      8.02 o 
   2   1  19       43.07       60.28      7.41 o 
   3   1  19      221.43      202.87     11.69 o 
   4   1  19       83.66       91.03     11.92 o 
   5   1  19       18.06       16.31      8.79 o 
   6   1  19        8.93        9.88      8.78 o 
  -7   2  19      109.67       96.46     11.04 o 
  -6   2  19      157.36      129.32     11.52 o 
  -5   2  19      113.55       88.59      7.90 o 
  -4   2  19      976.31     1027.14     32.90 o 
  -3   2  19     2673.64     2194.02     64.12 o 
  -2   2  19     1119.14      942.63     44.55 o 
  -1   2  19     1968.31     1819.78     39.17 o 
   0   2  19       39.14       48.73      4.22 o 
   1   2  19     1155.17     1493.48     32.98 o 
   2   2  19      316.36      595.97     42.75 o 
   3   2  19      396.66      448.93     18.70 o 
   4   2  19      490.14      421.75     23.53 o 
   5   2  19      144.96      126.90     18.03 o 
   6   2  19       43.61       47.17     13.69 o 
  -7   3  19        9.32        6.47      7.46 o 
  -6   3  19       95.60       91.56      7.66 o 
  -5   3  19      133.29      128.54      9.23 o 
  -4   3  19      137.90      131.14      9.34 o 
  -3   3  19      203.30      164.32     10.42 o 
  -2   3  19      367.49      374.20     16.20 o 
  -1   3  19      317.70      340.53     11.70 o 
   0   3  19        2.77        1.10      4.07 o 
   1   3  19      334.22      338.31     10.53 o 
   2   3  19      120.85      150.64      8.17 o 
   3   3  19      258.31      218.01     11.15 o 
   4   3  19      106.46       71.32     44.36 o 
   5   3  19       81.82       94.35     16.61 o 
   6   3  19        9.62        8.53     12.19 o 
  -6   4  19      134.82      131.55      9.17 o 
  -5   4  19      135.36      110.59      8.82 o 
  -4   4  19     1048.34      952.00     31.45 o 
  -3   4  19      629.69      534.43     20.50 o 
  -2   4  19       74.60      100.31      8.77 o 
  -1   4  19     1142.89     1049.40     26.92 o 
   0   4  19      896.74      818.59     20.17 o 
   1   4  19      332.11      619.26     18.91 o 
   2   4  19      423.85      449.32     14.22 o 
   3   4  19      207.47      305.05     13.06 o 
   4   4  19       91.69      128.46     13.69 o 
   5   4  19      347.15      318.92     29.37 o 
   6   4  19       38.70       39.33     14.87 o 
  -6   5  19       95.85       64.12      7.25 o 
  -5   5  19       19.44       13.58      5.78 o 
  -4   5  19       17.14        7.83      5.65 o 
  -3   5  19      139.19      110.85      9.32 o 
  -2   5  19      405.33      411.41     17.65 o 
  -1   5  19      124.35      154.59      8.98 o 
   0   5  19        0.98       -2.82      4.57 o 
   1   5  19      105.05      120.97      8.16 o 
   2   5  19      233.80      251.47     10.27 o 
   3   5  19       92.76       65.09     10.05 o 
   4   5  19        2.29       -7.80      9.95 o 
   5   5  19       24.21       23.43     12.73 o 
   6   5  19       13.00       -3.51     12.06 o 
  -6   6  19      307.79      242.65     12.78 o 
  -5   6  19        9.98       14.30      5.96 o 
  -4   6  19      596.16      622.73     23.59 o 
  -3   6  19      472.28      404.99     21.42 o 
  -2   6  19      303.34      346.02     17.98 o 
  -1   6  19      233.25      208.40     14.00 o 
   0   6  19      488.34      435.68     18.89 o 
   1   6  19       43.63       58.91      8.00 o 
   2   6  19      443.76      379.51     16.24 o 
   3   6  19       39.09       44.30      5.44 o 
   4   6  19       78.72       94.17     18.66 o 
   5   6  19       57.94       35.47     14.70 o 
  -5   7  19        6.76        5.66      6.17 o 
  -4   7  19       86.13       58.76      8.25 o 
  -3   7  19       96.91       78.06      9.03 o 
  -2   7  19        3.70        8.62      6.32 o 
  -1   7  19       10.70       10.25      5.16 o 
   0   7  19        0.31       -3.26      5.62 o 
   1   7  19       12.64       11.50     12.54 o 
   2   7  19       14.79       16.48      5.89 o 
   3   7  19       15.59       14.74      4.77 o 
   4   7  19        4.38       11.09      8.92 o 
   5   7  19       15.84       21.21     14.04 o 
  -5   8  19       36.86       33.45      7.70 o 
  -4   8  19        2.81       11.70      6.57 o 
  -3   8  19      214.61      223.95     19.69 o 
  -2   8  19       14.33       17.41      6.98 o 
  -1   8  19      163.08      195.02     13.45 o 
   0   8  19      267.67      299.42     19.76 o 
   1   8  19      229.14      225.61     17.75 o 
   2   8  19       64.38       56.88      7.27 o 
   3   8  19      284.09      269.74     23.70 o 
   4   8  19       86.13       80.78     13.13 o 
  -4   9  19       14.00       16.71      7.24 o 
  -3   9  19       20.08       23.26      7.70 o 
  -2   9  19       52.90       86.92     10.60 o 
  -1   9  19       13.24       12.17     10.13 o 
   0   9  19        1.45        4.70      6.50 o 
   1   9  19       28.03       19.80     18.90 o 
   2   9  19       39.18       51.55      9.44 o 
   3   9  19       30.66       12.40      6.57 o 
  -3  10  19      179.60      164.44     13.83 o 
  -2  10  19       28.91       34.99     14.11 o 
  -1  10  19       43.76       51.23      8.53 o 
   0  10  19      565.85      588.28     29.86 o 
   1  10  19        3.17       20.72     11.66 o 
   2  10  19       54.60       39.50      7.00 o 
  -1  11  19        6.42       12.52     14.90 o 
   0  11  19        0.09      -11.50      8.68 o 
   1  11  19       10.24        2.90      7.55 o 
  -3 -12  20       23.67       18.96     13.06 o 
  -2 -12  20      111.36       87.88     12.08 o 
  -1 -12  20       61.86       49.13     10.48 o 
   0 -12  20      227.49      269.66     19.03 o 
   1 -12  20        7.49       11.76      5.71 o 
   2 -12  20      161.49      138.32     11.76 o 
  -4 -11  20       10.82       14.99      8.64 o 
  -3 -11  20        0.75        5.94      9.44 o 
  -2 -11  20        6.07        8.96      6.85 o 
  -1 -11  20       15.32       15.33      8.01 o 
   0 -11  20        0.36       -2.37      6.05 o 
   1 -11  20       30.79       24.26      5.56 o 
   2 -11  20        3.25       -2.95      6.12 o 
   3 -11  20        6.79       12.68      9.28 o 
  -4 -10  20       36.90       84.87     11.95 o 
  -3 -10  20      123.57      129.15     13.63 o 
  -2 -10  20       12.46       17.81      6.65 o 
  -1 -10  20      147.76      170.01     12.26 o 
   0 -10  20       75.64       72.62      7.90 o 
   1 -10  20      193.02      181.89     10.18 o 
   2 -10  20       16.08       12.35      5.74 o 
   3 -10  20       29.78       38.48     10.13 o 
   4 -10  20       60.27       79.55     17.74 o 
  -5  -9  20       48.33       45.52      8.57 o 
  -4  -9  20       89.83       98.58      9.82 o 
  -3  -9  20       17.57       13.97      5.88 o 
  -2  -9  20       25.83       22.77      6.64 o 
  -1  -9  20       27.02       21.78      6.62 o 
   0  -9  20        0.96        4.67      4.93 o 
   1  -9  20       31.28       26.07      5.38 o 
   2  -9  20        2.92        1.38      5.15 o 
   3  -9  20        4.68       -4.25      7.27 o 
   4  -9  20       26.85       34.24      9.72 o 
   5  -9  20       46.49       57.12     14.77 o 
  -6  -8  20      110.21      153.75     12.89 o 
  -5  -8  20       84.94       66.25      8.72 o 
  -4  -8  20      177.38      164.69     13.91 o 
  -3  -8  20      197.67      242.31     11.85 o 
  -2  -8  20      108.16      174.83     22.25 o 
  -1  -8  20      222.89      200.26      9.67 o 
   0  -8  20       16.41       17.27      5.61 o 
   1  -8  20       76.47       91.06      6.97 o 
   2  -8  20       44.40       30.77      5.99 o 
   3  -8  20      105.03      103.76     17.25 o 
   4  -8  20      117.84      126.79     19.30 o 
   5  -8  20      138.98      128.53     13.70 o 
  -6  -7  20       85.70       75.63     10.24 o 
  -5  -7  20      148.36      146.86     11.18 o 
  -4  -7  20      162.80      196.45     12.35 o 
  -3  -7  20      104.53       89.33      6.99 o 
  -2  -7  20      455.89      483.95     13.25 o 
  -1  -7  20      136.98      138.70      7.91 o 
   0  -7  20        0.42       -6.28      4.19 o 
   1  -7  20      111.66      107.38      8.81 o 
   2  -7  20      340.84      376.34     13.74 o 
   3  -7  20       50.21       44.00     10.95 o 
   4  -7  20      125.96       99.48     14.75 o 
   5  -7  20       61.65       43.53     13.35 o 
  -6  -6  20      224.83      218.59     12.63 o 
  -5  -6  20      181.14      161.68     11.00 o 
  -4  -6  20      953.64      885.07     27.77 o 
  -3  -6  20      911.05      817.97     21.16 o 
  -2  -6  20      162.46      161.59      7.29 o 
  -1  -6  20      459.36      443.19     11.31 o 
   0  -6  20     1888.10     1598.01     39.17 o 
   1  -6  20      400.02      387.19     14.30 o 
   2  -6  20     1264.30     1057.50     44.54 o 
   3  -6  20      329.71      277.42     21.29 o 
   4  -6  20      101.30      108.72     23.04 o 
   5  -6  20      299.45      281.31     31.20 o 
   6  -6  20       74.94       81.37     23.18 o 
  -6  -5  20      137.67      124.83      9.68 o 
  -5  -5  20      185.54      182.73     11.40 o 
  -4  -5  20       41.32       48.64      6.26 o 
  -3  -5  20      161.06      151.74      8.08 o 
  -2  -5  20     1193.20     1274.38     27.08 o 
  -1  -5  20      331.67      339.79      9.34 o 
   0  -5  20        0.42       -2.49      3.72 o 
   1  -5  20      315.86      320.87     12.65 o 
   2  -5  20      834.31      891.65     26.39 o 
   3  -5  20      208.52      149.52     15.31 o 
   4  -5  20       13.93       16.98     11.39 o 
   5  -5  20       11.56       -0.23      9.99 o 
   6  -5  20       81.44       68.42     14.99 o 
  -7  -4  20       26.15       38.90      7.25 o 
  -6  -4  20       93.91      123.63     16.69 o 
  -5  -4  20      688.59      587.95     20.23 o 
  -4  -4  20      373.33      556.42     17.43 o 
  -3  -4  20     3505.60     2894.16     61.89 o 
  -2  -4  20      197.89      214.93      7.94 o 
  -1  -4  20      199.87      380.08     10.53 o 
   0  -4  20     1342.77     1175.86     27.01 o 
   1  -4  20      824.83      653.13     20.64 o 
   2  -4  20      246.59      224.03      9.94 o 
   3  -4  20      401.50      398.62     34.41 o 
   4  -4  20      263.65      593.65     49.78 o 
   5  -4  20        0.60       39.63     16.41 o 
   6  -4  20      135.94      115.34     24.40 o 
  -7  -3  20        0.37        2.76      7.87 o 
  -6  -3  20       74.78       61.56      7.26 o 
  -5  -3  20      139.62      130.03      8.28 o 
  -4  -3  20      146.81      179.15      9.35 o 
  -3  -3  20      157.51      152.38      7.75 o 
  -2  -3  20      573.18      620.33     13.78 o 
  -1  -3  20      370.83      355.68     10.36 o 
   0  -3  20        0.41       -4.24      2.82 o 
   1  -3  20      325.81      337.43     12.77 o 
   2  -3  20      336.12      372.59     13.46 o 
   3  -3  20      253.30      212.30     34.64 o 
   4  -3  20      104.47      112.83     20.70 o 
   5  -3  20      139.16      150.31     16.99 o 
   6  -3  20       67.28       78.21     14.73 o 
  -7  -2  20      118.93      106.00     12.14 o 
  -6  -2  20      151.99      151.51      8.85 o 
  -5  -2  20      107.64      117.23      7.87 o 
  -4  -2  20      995.52     1028.12     27.19 o 
  -3  -2  20     2832.65     2294.20     49.68 o 
  -2  -2  20     1138.59     1077.43     22.99 o 
  -1  -2  20     2043.08     1900.55     37.85 o 
   0  -2  20       46.06       53.73      4.43 o 
   1  -2  20     1198.56     1404.89     38.80 o 
   3  -2  20      392.82      423.46     24.40 o 
   4  -2  20      461.37      367.21     33.26 o 
   5  -2  20      168.47      194.11     26.54 o 
   6  -2  20       55.52       75.70     12.87 o 
  -7  -1  20       63.37       76.45     10.85 o 
  -6  -1  20       33.66       19.12      5.49 o 
  -5  -1  20      113.98      109.49      8.20 o 
  -4  -1  20       42.29       48.35      5.80 o 
  -3  -1  20      266.22      233.26     11.24 o 
  -2  -1  20       33.34       50.97      4.07 o 
  -1  -1  20       60.29       71.31      5.25 o 
   0  -1  20        0.63       -3.07      2.76 o 
   1  -1  20       36.27       41.88      4.38 o 
   2  -1  20       74.26       87.02      5.95 o 
   3  -1  20      149.93      139.61      9.37 o 
   4  -1  20       90.68      109.66     23.76 o 
   5  -1  20       19.75       16.88      9.30 o 
   6  -1  20       23.22       20.78     20.36 o 
  -7   0  20       47.03       33.82      8.55 o 
  -6   0  20      831.90      677.97     23.61 o 
  -5   0  20      227.20      234.62     12.11 o 
  -4   0  20       40.07       69.32      7.44 o 
  -3   0  20     1622.95     1483.69     40.45 o 
  -2   0  20      106.12      116.67      5.98 o 
  -1   0  20      334.48      537.11     14.16 o 
   0   0  20     1675.10     1744.23     32.68 o 
   1   0  20      944.91      887.13     21.21 o 
   2   0  20      187.66      255.72     17.11 o 
   3   0  20     1213.49     1126.24     32.62 o 
   4   0  20        6.39       25.95     12.56 o 
   5   0  20      208.31      194.27     25.47 o 
   6   0  20       15.77       16.44      9.53 o 
  -7   1  20       33.87       48.72      9.36 o 
  -6   1  20       27.07       17.06      5.58 o 
  -5   1  20       82.83       82.97     18.59 o 
  -4   1  20       55.00       49.25      6.80 o 
  -3   1  20      236.48      206.63     11.67 o 
  -2   1  20       48.06       72.26      6.88 o 
  -1   1  20       37.25       42.82      4.08 o 
   0   1  20        0.14        0.73      2.96 o 
   1   1  20       34.44       36.19      4.32 o 
   2   1  20      123.29      163.72      8.12 o 
   3   1  20       25.60       20.54      5.13 o 
   4   1  20      128.07      136.52     17.71 o 
   5   1  20       30.65       33.78      9.92 o 
   6   1  20       42.43       36.49     10.64 o 
  -7   2  20      144.54      101.78     11.50 o 
  -6   2  20      130.35      151.77     16.17 o 
  -5   2  20       62.18       78.72     16.43 o 
  -4   2  20      157.92      246.31     14.63 o 
  -3   2  20      477.07      410.24     16.94 o 
  -2   2  20     1757.59     1393.47     45.46 o 
  -1   2  20     2192.04     2305.42     45.35 o 
   0   2  20      833.41      828.52     18.67 o 
   1   2  20     1804.80     2075.28     44.54 o 
   2   2  20      928.33      812.46     21.80 o 
   3   2  20      950.00      795.55     24.85 o 
   4   2  20      372.89      320.07     20.28 o 
   5   2  20      643.65      489.41     26.22 o 
   6   2  20     1138.83      824.45     51.84 o 
  -6   3  20      121.46       96.52      9.80 o 
  -5   3  20      119.99      150.71     10.12 o 
  -4   3  20      107.35      109.31      8.98 o 
  -3   3  20      228.87      186.28     11.35 o 
  -2   3  20      105.33      103.09      9.10 o 
  -1   3  20      174.03      201.62      9.00 o 
   0   3  20        1.10       -0.16      3.19 o 
   1   3  20      102.18      118.28      7.08 o 
   2   3  20       49.57       57.47      5.87 o 
   3   3  20       39.24       30.56      6.66 o 
   4   3  20       48.45       52.78     14.77 o 
   5   3  20       21.13       23.74     12.19 o 
   6   3  20       23.16       46.26     15.18 o 
  -6   4  20       36.14       61.60      7.46 o 
  -5   4  20      448.19      406.95     20.70 o 
  -4   4  20      266.91      235.45     12.90 o 
  -3   4  20      640.80      490.95     19.63 o 
  -2   4  20      558.88      521.80     20.47 o 
  -1   4  20      169.62      167.26      8.42 o 
   0   4  20      497.47      500.13     14.04 o 
   1   4  20       86.18      114.80      7.78 o 
   2   4  20       45.33       60.50      7.51 o 
   3   4  20      180.00      233.68     18.48 o 
   4   4  20      215.70      236.03     18.35 o 
   5   4  20      206.92      184.48     23.23 o 
   6   4  20      172.78      135.71     21.28 o 
  -6   5  20       36.02       24.22      6.35 o 
  -5   5  20        9.56        6.10      5.74 o 
  -4   5  20       10.25        3.11      5.68 o 
  -3   5  20      115.56      104.08      9.52 o 
  -2   5  20      113.64      116.47     10.01 o 
  -1   5  20       57.55       58.54      6.01 o 
   0   5  20        0.06       -7.19      4.79 o 
   1   5  20       27.74       21.87      5.35 o 
   2   5  20       54.08       51.50      5.69 o 
   3   5  20       29.25       17.70      7.69 o 
   4   5  20        4.22       -8.07     11.09 o 
   5   5  20       38.05       37.40     14.60 o 
  -5   6  20       82.38       83.57     18.58 o 
  -4   6  20       69.47       64.09      8.41 o 
  -3   6  20       54.24       50.29      7.89 o 
  -2   6  20       29.35       68.25     23.75 o 
  -1   6  20      684.02      770.99     23.82 o 
   0   6  20      115.24      111.55     10.24 o 
   1   6  20      824.70      858.91     31.14 o 
   2   6  20       80.45       66.19      6.89 o 
   3   6  20      416.34      377.32     19.63 o 
   4   6  20      140.68      142.36     14.83 o 
   5   6  20       27.49       34.91     14.95 o 
  -5   7  20       15.91        6.43      9.30 o 
  -4   7  20       18.59       21.80      6.83 o 
  -3   7  20       12.81       10.63      6.35 o 
  -2   7  20       20.48       36.84     10.75 o 
  -1   7  20       16.90       15.46      5.28 o 
   0   7  20        0.14       -0.29      5.80 o 
   1   7  20        5.71        7.53      6.17 o 
   2   7  20       60.41       48.90     15.85 o 
   3   7  20        8.46       10.08      5.22 o 
   4   7  20        7.44        2.48      9.60 o 
  -4   8  20       34.10       31.34      9.13 o 
  -3   8  20      190.85      201.93     15.07 o 
  -2   8  20       22.06       25.87      7.82 o 
  -1   8  20       80.25      108.45     19.64 o 
   0   8  20       29.33       27.14      7.60 o 
   1   8  20       92.93      131.98     14.11 o 
   2   8  20        2.15        3.57      4.88 o 
   3   8  20      157.11      122.34     11.03 o 
   4   8  20       50.47       72.47     12.22 o 
  -4   9  20       52.49       46.19      8.64 o 
  -3   9  20       32.36       27.77      9.15 o 
  -2   9  20       43.77       49.36      9.24 o 
  -1   9  20       18.43       28.85      7.58 o 
   0   9  20        0.19       -9.35      8.14 o 
   1   9  20       22.23       11.75      7.79 o 
   2   9  20       17.60       15.28      5.88 o 
   3   9  20       46.95       43.35      7.95 o 
  -2  10  20       81.22       67.41     16.99 o 
  -1  10  20       29.52       11.91     14.09 o 
   0  10  20       99.08      101.68     13.22 o 
   1  10  20       11.23       12.54     11.99 o 
   2  10  20        9.17       17.91      6.17 o 
  -2 -12  21        7.71       21.42      9.04 o 
  -1 -12  21       36.26       54.33     10.88 o 
   0 -12  21       81.70       90.57     12.21 o 
   1 -12  21       41.82       41.12      6.98 o 
   2 -12  21       21.68       20.16      7.77 o 
  -3 -11  21        4.88       -0.10      8.87 o 
  -2 -11  21        6.01        0.74      6.58 o 
  -1 -11  21       47.89       37.09      9.49 o 
   0 -11  21        0.19       -4.06      6.23 o 
   1 -11  21       36.40       36.77      6.06 o 
   2 -11  21        4.14        9.83      7.76 o 
   3 -11  21        4.13        4.57      8.78 o 
  -4 -10  21      106.18      108.25      9.74 o 
  -3 -10  21       63.19       39.22     25.39 o 
  -2 -10  21       68.74       60.33     15.72 o 
  -1 -10  21       39.55       30.04      7.55 o 
   0 -10  21       45.86       31.93      6.48 o 
   1 -10  21       11.82       20.79      5.87 o 
   2 -10  21        3.24        7.61      5.43 o 
   3 -10  21      219.89      229.47     17.13 o 
   4 -10  21       48.63       37.69     19.92 o 
  -5  -9  21       48.02       46.81      8.72 o 
  -4  -9  21       57.66       52.35      7.72 o 
  -3  -9  21        3.73        9.30      6.40 o 
  -2  -9  21        5.01        6.84      6.04 o 
  -1  -9  21       33.54       25.41      7.08 o 
   0  -9  21        1.74        6.96      4.96 o 
   1  -9  21       16.49       14.78      5.41 o 
   2  -9  21       14.86       12.93      5.60 o 
   3  -9  21       22.29       10.68      8.23 o 
   4  -9  21       27.23       18.13      8.95 o 
  -5  -8  21       39.23       53.69      8.40 o 
  -4  -8  21      109.97      143.02     13.66 o 
  -3  -8  21       93.65       96.26      8.23 o 
  -2  -8  21       15.56       23.09      5.62 o 
  -1  -8  21      100.42       83.50      6.95 o 
   0  -8  21      281.51      245.89     12.02 o 
   1  -8  21       33.10       37.23      6.00 o 
   2  -8  21        4.11        6.78      5.00 o 
   3  -8  21      296.48      301.33     18.50 o 
   4  -8  21       48.74       62.76     10.29 o 
   5  -8  21       21.17       30.30     17.80 o 
  -6  -7  21       94.87       80.71      9.96 o 
  -5  -7  21       89.32      103.53      9.74 o 
  -4  -7  21      131.26      126.52     10.13 o 
  -3  -7  21       63.77       52.31      6.04 o 
  -2  -7  21      280.88      298.57     10.04 o 
  -1  -7  21       38.53       42.74      5.51 o 
   0  -7  21        0.15       -6.36      4.24 o 
   1  -7  21       17.91       21.16      5.27 o 
   2  -7  21      150.37      169.36     10.86 o 
   3  -7  21      100.99       70.95     13.32 o 
   4  -7  21       81.59       95.19     14.94 o 
   5  -7  21       11.57        4.19     10.77 o 
  -6  -6  21      186.45      192.13     13.16 o 
  -5  -6  21      822.88      678.97     23.20 o 
  -4  -6  21      177.75      161.47     13.04 o 
  -3  -6  21      288.81      278.49     10.96 o 
  -2  -6  21      813.21      863.17     19.90 o 
  -1  -6  21      133.44      160.75     15.94 o 
   0  -6  21      241.83      244.21     12.66 o 
   1  -6  21      208.46      185.31     10.08 o 
   2  -6  21      585.42      493.48     20.72 o 
   3  -6  21      461.06      416.40     25.64 o 
   4  -6  21      605.48      642.13     34.77 o 
   5  -6  21       14.11       16.51     12.65 o 
   6  -6  21       85.01      233.73     33.01 o 
  -6  -5  21      134.97      104.38      9.32 o 
  -5  -5  21       39.58       46.01      8.10 o 
  -4  -5  21       53.89       62.00      7.88 o 
  -3  -5  21      174.97      137.67      7.92 o 
  -2  -5  21      646.44      697.26     16.77 o 
  -1  -5  21      207.46      232.76      7.73 o 
   0  -5  21        0.25       -4.91      3.71 o 
   1  -5  21      168.43      190.31      9.88 o 
   2  -5  21      364.87      407.97     19.08 o 
   3  -5  21      139.28       96.27     19.45 o 
   4  -5  21        2.09       -0.16      8.76 o 
   5  -5  21       16.95       24.68     11.16 o 
   6  -5  21       30.73       34.89     18.58 o 
  -6  -4  21      161.14      126.92      9.62 o 
  -5  -4  21      146.40      121.06      9.22 o 
  -4  -4  21     1056.02      982.78     26.80 o 
  -3  -4  21      681.26      577.21     16.26 o 
  -2  -4  21       78.86      110.07      6.40 o 
  -1  -4  21     1160.88     1077.72     21.95 o 
   0  -4  21      898.65      784.31     21.38 o 
   1  -4  21      329.14      617.73     34.82 o 
   2  -4  21      441.98      494.55     16.72 o 
   3  -4  21      227.69      314.60     32.50 o 
   4  -4  21       95.35      133.27     15.52 o 
   5  -4  21      367.41      269.94     22.12 o 
   6  -4  21       45.90       44.55     13.30 o 
  -7  -3  21       24.42       13.45      6.24 o 
  -6  -3  21      124.34      113.96      8.98 o 
  -5  -3  21      158.73      159.03      9.25 o 
  -4  -3  21      126.74      151.90      8.89 o 
  -3  -3  21      252.03      215.36      9.22 o 
  -2  -3  21      190.11      204.75      7.06 o 
  -1  -3  21      298.11      317.80      9.52 o 
   0  -3  21        1.78       -3.49      3.55 o 
   1  -3  21      195.78      203.07      9.84 o 
   2  -3  21       54.43       71.45      6.36 o 
   3  -3  21      146.18      125.52     23.63 o 
   4  -3  21       63.99       39.89     15.71 o 
   5  -3  21       47.38       48.90     18.33 o 
   6  -3  21        4.65       15.89     17.01 o 
  -7  -2  21      126.97      104.97     12.82 o 
  -6  -2  21      125.83      146.62      8.88 o 
  -5  -2  21       68.43       77.73      6.97 o 
  -4  -2  21      159.36      231.18     10.71 o 
  -3  -2  21      502.94      456.47     13.62 o 
  -2  -2  21     1791.70     1436.73     29.49 o 
  -1  -2  21     2259.17     2363.80     46.52 o 
   0  -2  21      868.19      829.41     17.41 o 
   1  -2  21     1837.75     1952.35     52.57 o 
   2  -2  21      913.56      805.92     29.43 o 
   3  -2  21      954.28      766.73     28.15 o 
   4  -2  21      364.24      338.29     32.11 o 
   5  -2  21      584.59      438.30     39.11 o 
   6  -2  21     1098.63      843.11     39.98 o 
  -7  -1  21       44.67       41.80      9.71 o 
  -6  -1  21       11.75        8.25      5.28 o 
  -5  -1  21       37.43       29.91      7.62 o 
  -4  -1  21       77.80       89.43      8.88 o 
  -3  -1  21      120.55      107.51      8.68 o 
  -2  -1  21       79.86      115.46      6.34 o 
  -1  -1  21       27.96       31.20      3.96 o 
   0  -1  21        0.15       -2.21      2.99 o 
   1  -1  21       10.36        7.16      3.84 o 
   2  -1  21      106.00      129.04      7.23 o 
   3  -1  21        8.03       -5.39      4.64 o 
   4  -1  21       86.60      103.21     12.82 o 
   5  -1  21       40.03       31.90     10.13 o 
   6  -1  21       27.11       13.58      9.67 o 
  -7   0  21       17.23       22.35      8.82 o 
  -6   0  21       28.20       27.15      6.31 o 
  -5   0  21      127.01      121.13      9.38 o 
  -4   0  21      139.54      131.87     11.74 o 
  -3   0  21     1009.03     1045.98     30.43 o 
  -2   0  21      624.19      539.57     14.41 o 
  -1   0  21      295.94      502.88     13.68 o 
   0   0  21       34.63       74.80      4.98 o 
   1   0  21      975.37      816.49     21.96 o 
   2   0  21     2899.43     2326.73     55.08 o 
   3   0  21     1901.56     1696.72     46.83 o 
   4   0  21      675.50      714.99     33.92 o 
   5   0  21      194.10      259.40     28.67 o 
   6   0  21       57.76       83.37     13.13 o 
  -7   1  21       72.91       71.81     10.74 o 
  -6   1  21       10.89        8.38      5.44 o 
  -5   1  21       16.52       16.33      5.84 o 
  -4   1  21      103.78      124.26     15.63 o 
  -3   1  21       21.18       14.23      5.84 o 
  -2   1  21       79.41       94.85      8.45 o 
  -1   1  21       15.64       10.11      3.41 o 
   0   1  21        0.91        3.16      3.29 o 
   1   1  21        1.43        1.96      3.73 o 
   2   1  21       42.17       51.50      5.35 o 
   3   1  21       25.82       22.41      5.75 o 
   4   1  21       37.18       22.62     15.53 o 
   5   1  21       74.32      103.90     13.43 o 
   6   1  21       10.02        7.21      9.75 o 
  -6   2  21      115.26      107.46      8.89 o 
  -5   2  21      576.93      501.00     19.41 o 
  -4   2  21       18.80       65.83      7.62 o 
  -3   2  21      497.48      572.40     21.52 o 
  -1   2  21      240.75      403.02     11.00 o 
   0   2  21     1493.78     1435.95     29.91 o 
   1   2  21      428.17      457.76     14.29 o 
   2   2  21       23.17       33.63      7.20 o 
   3   2  21      972.81      815.95     25.57 o 
   4   2  21       41.17       40.36     10.66 o 
   5   2  21      135.75      125.68     14.40 o 
   6   2  21      294.20      228.58     25.09 o 
  -6   3  21        7.68        5.31      5.25 o 
  -5   3  21       41.36       33.67      6.54 o 
  -4   3  21       59.17       61.70      9.74 o 
  -3   3  21       34.89       28.31      6.55 o 
  -2   3  21       31.96       30.72      6.06 o 
  -1   3  21       29.92       34.67      5.11 o 
   0   3  21        0.35       -2.95      3.52 o 
   1   3  21       20.77       19.46      5.01 o 
   2   3  21       22.03       19.80      4.63 o 
   3   3  21        8.46       13.95      5.50 o 
   4   3  21       28.01       29.91      9.93 o 
   5   3  21       22.07       20.57     12.57 o 
   6   3  21       20.04       21.28     13.91 o 
  -6   4  21       33.39       31.82      6.74 o 
  -5   4  21       74.34       85.20     11.96 o 
  -4   4  21      229.64      221.48     12.83 o 
  -3   4  21      382.92      329.79     15.84 o 
  -2   4  21      237.35      222.63     16.22 o 
  -1   4  21      962.81      775.85     21.58 o 
   0   4  21       45.94       52.10      5.68 o 
   2   4  21      176.00      183.98      9.01 o 
   3   4  21      216.02      228.10     15.53 o 
   4   4  21       83.68       78.20     25.45 o 
   5   4  21      101.58       67.34     16.69 o 
  -6   5  21       11.93        3.85      5.83 o 
  -5   5  21       31.70       35.64      7.18 o 
  -4   5  21        0.59       -0.38      5.76 o 
  -3   5  21       32.55       26.87      7.03 o 
  -2   5  21       18.53       23.24      6.75 o 
  -1   5  21       16.89       16.36      4.82 o 
   0   5  21        0.07       -3.42      5.11 o 
   1   5  21       27.55       19.82      5.47 o 
   2   5  21       13.38       15.60      6.55 o 
   3   5  21        7.73       11.44      5.44 o 
   4   5  21        5.35       12.44     12.52 o 
   5   5  21       22.12       18.16     13.81 o 
  -5   6  21       65.16       47.66      8.34 o 
  -4   6  21       19.87       35.08      7.35 o 
  -3   6  21      347.96      323.43     16.46 o 
  -2   6  21       43.89       46.86      7.86 o 
  -1   6  21       99.41      144.94      9.10 o 
   0   6  21      720.13      703.74     26.93 o 
   1   6  21      285.47      257.04     20.43 o 
   2   6  21       16.61       14.61      5.15 o 
   3   6  21      147.97      139.90     11.66 o 
   4   6  21       95.70      130.84     27.19 o 
   5   6  21      135.02      174.27     24.78 o 
  -5   7  21       14.67       10.53      6.74 o 
  -4   7  21        7.09        8.46      6.55 o 
  -3   7  21        7.22       -0.76      7.01 o 
  -2   7  21       71.35       84.81     10.06 o 
  -1   7  21       10.47        6.17      6.09 o 
   0   7  21        1.22        6.06      6.06 o 
   1   7  21        5.79       14.11      6.66 o 
   2   7  21       65.48       70.45      9.47 o 
   3   7  21       30.93       20.55      5.60 o 
   4   7  21        4.18        0.22      8.65 o 
  -4   8  21      239.00      233.51     15.22 o 
  -3   8  21       54.43       80.17     10.13 o 
  -2   8  21      181.45      151.49     13.11 o 
  -1   8  21      216.16      234.48     29.95 o 
   0   8  21      822.10      762.29     36.01 o 
   1   8  21       85.04      159.64     24.61 o 
   2   8  21        2.21        8.29      5.13 o 
   3   8  21       59.41       59.70      8.53 o 
  -3   9  21       43.47       45.48     11.49 o 
  -2   9  21        7.35       15.77     12.47 o 
  -1   9  21       22.71       38.70      7.97 o 
   0   9  21        0.70      -11.10      7.41 o 
   1   9  21       13.59       26.19      9.69 o 
   2   9  21        8.59        2.41      5.36 o 
  -2  10  21      113.07      102.48     20.31 o 
  -1  10  21       10.99       22.01     14.62 o 
   0  10  21      604.31      633.38     31.98 o 
   1  10  21       62.88       66.88     16.56 o 
  -1 -12  22       37.01       31.28      9.80 o 
   0 -12  22      124.51      161.84     19.97 o 
   1 -12  22       41.55       37.15      9.12 o 
  -3 -11  22        2.97      -11.95     14.60 o 
  -2 -11  22        0.56       -9.45      7.21 o 
  -1 -11  22       19.29       29.91      9.34 o 
   0 -11  22        0.01       -6.13      6.46 o 
   1 -11  22       15.86       12.29      5.71 o 
   2 -11  22        4.82        5.98      6.62 o 
  -4 -10  22       28.00       23.71      9.08 o 
  -3 -10  22      311.91      289.51     21.63 o 
  -2 -10  22       94.54       71.74      9.27 o 
  -1 -10  22      152.67      186.34     13.09 o 
   0 -10  22      183.44      163.59     14.95 o 
   1 -10  22       62.45       83.70      8.81 o 
   2 -10  22       27.20       22.94      9.08 o 
   3 -10  22        9.52       14.29      9.99 o 
  -4  -9  22       35.78       28.87      6.96 o 
  -3  -9  22       23.83       15.93      9.35 o 
  -2  -9  22       18.50       22.52      6.71 o 
  -1  -9  22       19.21       22.32      7.90 o 
   0  -9  22        0.38       -6.86      4.64 o 
   1  -9  22        8.70       11.01      5.89 o 
   2  -9  22       26.85       23.43      6.32 o 
   3  -9  22        6.48        0.40      8.27 o 
   4  -9  22        5.92        8.77     10.17 o 
  -5  -8  22       90.31      104.25     10.29 o 
  -4  -8  22      113.71      101.32      9.96 o 
  -3  -8  22      369.51      332.66     13.95 o 
  -2  -8  22       82.59       70.31      7.63 o 
  -1  -8  22      187.78      191.91      9.71 o 
   0  -8  22      245.76      241.23     14.42 o 
   1  -8  22      222.45      237.21     17.08 o 
   2  -8  22       45.23       30.77      8.24 o 
   3  -8  22      219.83      210.18     20.13 o 
   4  -8  22       34.52       14.35     16.34 o 
   5  -8  22      109.57      111.56     25.22 o 
  -5  -7  22       19.95       24.33      7.33 o 
  -4  -7  22      107.78      118.65     10.06 o 
  -3  -7  22      101.93       88.88      8.59 o 
  -2  -7  22       54.95       64.97      7.04 o 
  -1  -7  22       10.11        5.13      4.48 o 
   0  -7  22        3.69        7.32      4.85 o 
   1  -7  22       12.25       11.09      5.21 o 
   2  -7  22        3.17       -4.00      5.76 o 
   3  -7  22       59.37       61.02     12.71 o 
   4  -7  22       27.34       25.64     11.84 o 
   5  -7  22       22.83       47.67     19.78 o 
  -6  -6  22      309.58      274.69     14.52 o 
  -5  -6  22        9.83       30.30      7.11 o 
  -4  -6  22      614.53      709.20     31.96 o 
  -3  -6  22      480.67      446.78     14.15 o 
  -2  -6  22      320.43      382.12     11.32 o 
  -1  -6  22      251.11      208.86      9.76 o 
   0  -6  22      475.04      474.52     16.83 o 
   1  -6  22       50.24       70.80      9.97 o 
   2  -6  22      424.50      313.16     34.34 o 
   3  -6  22       32.23       31.60     10.44 o 
   4  -6  22       89.78       90.31     21.08 o 
   5  -6  22       78.93       72.26     19.12 o 
  -6  -5  22       71.34       60.32      8.24 o 
  -5  -5  22       16.17       13.16      6.04 o 
  -4  -5  22        9.63        9.49      5.40 o 
  -3  -5  22      123.09       91.88      7.04 o 
  -2  -5  22      243.29      263.43      9.24 o 
  -1  -5  22       98.41      111.29      6.23 o 
   0  -5  22        1.71        2.93      4.36 o 
   1  -5  22       63.86       69.06      6.73 o 
   2  -5  22      118.42      123.08     12.10 o 
   3  -5  22       71.60       47.34     16.28 o 
   4  -5  22        1.40       -6.58      8.76 o 
   5  -5  22       38.21       59.27     27.46 o 
  -6  -4  22       38.94       57.73      7.75 o 
  -5  -4  22      459.29      422.47     16.69 o 
  -4  -4  22      283.70      268.44     12.10 o 
  -3  -4  22      698.25      546.39     15.84 o 
  -2  -4  22      575.88      574.08     16.39 o 
  -1  -4  22      193.02      170.86      7.29 o 
   0  -4  22      489.13      482.56     14.96 o 
   1  -4  22       85.34      110.20      7.83 o 
   2  -4  22       38.99       56.02     11.50 o 
   3  -4  22      174.05      233.26     18.31 o 
   4  -4  22      200.91      229.19     28.61 o 
   5  -4  22      225.07      173.84     26.99 o 
   6  -4  22      167.39      114.74     25.42 o 
  -6  -3  22       46.39       25.54      8.25 o 
  -5  -3  22       95.02      113.68      8.40 o 
  -4  -3  22       87.80       97.65      7.60 o 
  -3  -3  22      127.03      115.20      7.25 o 
  -2  -3  22       69.62       78.79      5.15 o 
  -1  -3  22       68.89       75.20      5.27 o 
   0  -3  22        1.03       -1.99      3.76 o 
   1  -3  22       35.92       34.76      5.50 o 
   2  -3  22       29.56       37.49      7.00 o 
   3  -3  22        4.43        0.28      7.08 o 
   4  -3  22       36.41       10.02     13.56 o 
   5  -3  22       15.42        5.86     15.03 o 
   6  -3  22       22.70        0.46     15.84 o 
  -6  -2  22      133.65      104.88      8.26 o 
  -5  -2  22      587.71      521.12     17.01 o 
  -4  -2  22       16.59       90.47     10.29 o 
  -3  -2  22      528.80      564.26     17.19 o 
  -2  -2  22       55.12      392.62     24.88 o 
  -1  -2  22      253.33      404.08     12.03 o 
   0  -2  22     1592.18     1394.14     34.53 o 
   1  -2  22      455.11      446.52     14.04 o 
   2  -2  22       26.42       42.69      9.51 o 
   3  -2  22     1050.43      809.00     29.64 o 
   4  -2  22       43.39       41.77     16.38 o 
   5  -2  22      152.37      140.38     15.46 o 
   6  -2  22      292.69      267.02     20.91 o 
  -6  -1  22       32.67       26.21      6.51 o 
  -5  -1  22       23.95       17.11      5.68 o 
  -4  -1  22       99.62      121.86      8.83 o 
  -3  -1  22        7.63        2.98      4.73 o 
  -2  -1  22       50.91       65.04      4.74 o 
  -1  -1  22        1.65       -0.01      3.22 o 
   0  -1  22        2.36       -3.56      3.73 o 
   1  -1  22       11.01        4.83      3.93 o 
   2  -1  22        6.06        5.21      4.08 o 
   3  -1  22       65.88       57.32      7.06 o 
   4  -1  22       33.92       10.05      8.94 o 
   5  -1  22       58.09       67.19     13.28 o 
   6  -1  22        4.07       13.18     13.00 o 
  -6   0  22       55.03       50.91      7.53 o 
  -5   0  22       55.03       73.13      7.95 o 
  -4   0  22      678.58      736.88     23.42 o 
  -3   0  22     1038.70     1187.84     34.05 o 
  -1   0  22      310.12      489.21     12.60 o 
   0   0  22     1210.15     1114.89     28.39 o 
   1   0  22     1003.29      747.09     20.60 o 
   2   0  22     3588.41     2801.81     65.61 o 
   3   0  22      702.08      544.47     19.08 o 
   4   0  22     1481.25     1292.70     54.21 o 
   5   0  22      635.84      527.69     29.17 o 
   6   0  22      160.02      190.02     31.10 o 
  -6   1  22       63.72       48.65      7.77 o 
  -5   1  22       34.90       27.51      6.57 o 
  -4   1  22       57.18       58.05      7.60 o 
  -3   1  22       39.15       27.48      5.98 o 
  -2   1  22       23.50       23.31      3.77 o 
  -1   1  22       13.60       14.52      3.58 o 
   0   1  22        0.65        1.71      4.06 o 
   1   1  22       33.57       30.04      4.96 o 
   2   1  22        3.45        2.44      4.57 o 
   3   1  22      138.73      138.68      9.68 o 
   4   1  22       42.94       26.47     10.07 o 
   5   1  22        6.31        1.43      8.85 o 
   6   1  22       10.29        3.61     15.94 o 
  -6   2  22      658.67      655.33     23.66 o 
  -4   2  22       15.35       19.02     10.67 o 
  -3   2  22      526.31      558.24     21.21 o 
  -2   2  22      261.62      254.19     12.48 o 
  -1   2  22      137.18      176.88      7.17 o 
   0   2  22     1200.02     1120.53     28.78 o 
   1   2  22      271.62      283.61     13.68 o 
   2   2  22       62.48       58.01      5.66 o 
   3   2  22       64.58       75.96      7.83 o 
   4   2  22       80.03       84.31     12.54 o 
   5   2  22        0.85       19.13      9.51 o 
   6   2  22       34.95       51.75     16.12 o 
  -6   3  22       24.22       11.78      6.00 o 
  -5   3  22       12.98       21.68      6.34 o 
  -4   3  22       28.79       27.96      6.65 o 
  -3   3  22        8.15       12.29      6.09 o 
  -2   3  22       16.13       18.83      5.74 o 
  -1   3  22       56.26       52.00      5.36 o 
   0   3  22        0.18       -1.84      3.77 o 
   1   3  22       72.01       59.20      6.57 o 
   2   3  22       30.36       26.92      5.09 o 
   3   3  22       54.34       35.49      6.59 o 
   4   3  22        1.31       -1.82      8.37 o 
   5   3  22       30.37       54.59     15.64 o 
  -6   4  22       43.13       57.76     14.56 o 
  -5   4  22       25.58       27.06      8.21 o 
  -4   4  22      142.29      124.80     10.13 o 
  -3   4  22      250.29      224.07     13.48 o 
  -2   4  22      209.73      179.54     13.09 o 
  -1   4  22      671.11      696.33     20.11 o 
   0   4  22      149.22      177.09      9.04 o 
   1   4  22      418.89      519.59     18.00 o 
   2   4  22      106.55       83.93      7.39 o 
   3   4  22      157.50      129.74      9.72 o 
   4   4  22        0.96        2.35      7.26 o 
   5   4  22      182.74      134.47     21.21 o 
  -5   5  22       24.49       18.78      6.51 o 
  -4   5  22       11.19        8.97      7.06 o 
  -3   5  22       11.26       10.79      6.85 o 
  -2   5  22       19.25       17.27      8.11 o 
  -1   5  22       23.42       25.20      5.16 o 
   0   5  22        0.67       -1.98      4.78 o 
   1   5  22       19.58       12.66      5.27 o 
   2   5  22       30.07       40.84      6.06 o 
   3   5  22       24.09       15.78      5.97 o 
   4   5  22       41.59       60.45     21.30 o 
   5   5  22        2.76       12.39     13.84 o 
  -5   6  22       28.27       28.93      7.29 o 
  -4   6  22      124.94      132.97     11.76 o 
  -3   6  22       63.94       57.74     13.14 o 
  -2   6  22        5.85        2.18      6.15 o 
  -1   6  22       87.40       86.85      8.89 o 
   0   6  22      219.74      205.53     13.61 o 
   1   6  22       34.13       41.90      7.93 o 
   2   6  22       21.49       28.84      6.19 o 
   3   6  22       89.01      104.74     12.47 o 
   4   6  22      149.00      185.38     17.46 o 
  -4   7  22        1.01       -4.55      6.20 o 
  -3   7  22       29.72       30.29      7.82 o 
  -2   7  22       52.99       69.92      9.73 o 
  -1   7  22        0.53        1.20      8.55 o 
   0   7  22        0.09       -5.00      6.96 o 
   1   7  22        0.58       -4.41      5.98 o 
   2   7  22       48.29       58.05      8.12 o 
   3   7  22       15.75       18.57      8.93 o 
   4   7  22       13.64        4.95     12.24 o 
  -4   8  22       86.25       99.40     16.89 o 
  -3   8  22       51.61       82.20     10.60 o 
  -2   8  22       59.91       61.68     10.25 o 
  -1   8  22      259.18      244.03     13.83 o 
   0   8  22      411.61      356.45     29.85 o 
   1   8  22      258.78      249.21     15.20 o 
   2   8  22       51.18       36.54      6.65 o 
   3   8  22       92.76      168.28     23.49 o 
  -2   9  22       17.22       13.18     13.45 o 
  -1   9  22       18.25       26.94      6.88 o 
   0   9  22        4.79       14.06     10.17 o 
   1   9  22       15.95       23.75      9.36 o 
   2   9  22       31.10       29.01      6.75 o 
  -2 -11  23       25.51       28.39      9.26 o 
  -1 -11  23        6.02        7.87      8.27 o 
   0 -11  23        1.28        0.08      8.39 o 
   1 -11  23       19.65       27.52      6.45 o 
   2 -11  23       46.95       60.73      9.59 o 
  -3 -10  23       17.05        9.17     10.10 o 
  -2 -10  23       26.95       29.02      7.60 o 
  -1 -10  23      339.82      269.17     15.15 o 
   0 -10  23      289.56      338.19     14.73 o 
   1 -10  23      128.39      178.37     14.47 o 
   2 -10  23       15.14        5.74      7.34 o 
   3 -10  23      131.54      132.43     15.59 o 
  -4  -9  23       10.04       12.25      6.64 o 
  -3  -9  23        8.89        2.22      8.55 o 
  -2  -9  23       31.38       53.38     14.98 o 
  -1  -9  23       13.97       16.29      6.78 o 
   0  -9  23        2.07        6.38      5.46 o 
   1  -9  23       23.34       19.93      5.76 o 
   2  -9  23       42.96       56.70      9.51 o
[truncated: 58,852 more chars]
